# Supplementary material for: rac-4-Carbamoylpiperidinium cis-2-car­boxy­cyclo­hexane-1-carboxyl­ate
Source: Acta Crystallogr Sect E Struct Rep Online. 2012 Feb 10;68(Pt 3):o660. doi: 10.1107/S1600536812004710 (PMC3295451; doi:10.1107/S1600536812004710)
Supplement: Supplementary file 1 [file e-68-0o660-sup1.cif]

##############################################################################
#                                                                            #
# This CIF contains the data in a paper accepted for publication in          #
# Acta Crystallographica Section E. It conforms to the requirements of       #
# Notes for Authors for Acta Crystallographica Section E, and has been       #
# peer reviewed under the auspices of the IUCr Commission on Journals.       #
#                                                                            #
# Full details of the Crystallographic Information File format               #
# are given in the paper "The Crystallographic Information File (CIF):       #
# a New Standard Archive File for Crystallography" by S. R. Hall, F. H.      #
# Allen and I. D. Brown [Acta Cryst. (1991), A47, 655-685].                  #
#                                                                            #
# The current version of the core CIF dictionary is obtainable from          #
# ftp://ftp.iucr.org/pub/cif_core.dic.                                       #
#                                                                            #
# Software is freely available for graphical display of the structure(s)     #
# in this CIF. For information consult the CIF software page                 #
# http://www.iucr.org/resources/cif/software.                                #
#                                                                            #
# This file may be used for bona fide research purposes within the           #
# scientific community so long as proper attribution is given to the journal # 
# article from which it was obtained.                                        #
#                                                                            #
##############################################################################
data_global
_audit_creation_method     ' SHELXL97 (Sheldrick, 2008)'
_journal_date_recd_electronic     2012-01-14
_journal_date_accepted     2012-02-03
_journal_name_full     'Acta Crystallographica, Section E'
_journal_year     2012
_journal_volume     68
_journal_issue      3
_journal_page_first     o660
_journal_page_last     o660
_journal_paper_category     QO
_journal_paper_doi     10.1107/S1600536812004710
_journal_coeditor_code     NK2139
_publ_contact_author_name     'Dr Graham Smith'
_publ_contact_author_address
;
Science and Engineering Faculty
Queensland University of Technology
GPO Box 2434
Brisbane
Queensland 4001
Australia
;
_publ_contact_author_email     g.smith@qut.edu.au
_publ_contact_author_fax     '61 7 3138 1804'
_publ_contact_author_phone     '61 7 3300 2667'
_publ_section_title
;
<i>rac</i>-4-Carbamoylpiperidinium
<i>cis</i>-2-carboxycyclohexane-1-carboxylate
;
loop_
    _publ_author_name
    _publ_author_address
    'Graham Smith'
;
Science and Engineering Faculty
Queensland University of Technology
GPO Box 2434
Brisbane
Queensland 4001
Australia
;
    'Urs D. Wermuth'
;
Science and Engineering Faculty
Queensland University of Technology
GPO Box 2434
Brisbane
Queensland 4001
Australia
;
data_I
_audit_creation_method     SHELXL97
_chemical_name_systematic
;
<i>rac</i>-4-Carbamoylpiperidinium <i>cis</i>-2-carboxycyclohexane-1-carboxylate
;
_chemical_name_common
                        'isonipecotamide hydrogen cyclohexane-1,2-dicarboxylate'
_chemical_formula_moiety     'C6 H13 N2 O +, C8 H11 O4 -'
_chemical_formula_sum     'C14 H24 N2 O5'
_chemical_formula_iupac     'C6 H13 N2 O + , C8 H11 O4 -'
_chemical_formula_weight     300.35
_chemical_melting_point     ?
_symmetry_cell_setting     monoclinic
_symmetry_space_group_name_H-M     'P 21/c'
_symmetry_space_group_name_Hall     '-P 2ybc'
loop_
    _symmetry_equiv_pos_as_xyz
    'x, y, z'
    '-x, y+1/2, -z+1/2'
    '-x, -y, -z'
    'x, -y+1/2, z+1/2'
_cell_length_a     19.0097(14)
_cell_length_b     9.0667(7)
_cell_length_c     9.1999(8)
_cell_angle_alpha     90.00
_cell_angle_beta     92.022(7)
_cell_angle_gamma     90.00
_cell_volume     1584.7(2)
_cell_formula_units_Z     4
_cell_measurement_reflns_used     3793
_cell_measurement_theta_min     3.15
_cell_measurement_theta_max     28.87
_cell_measurement_temperature     200(2)
_exptl_crystal_description     plate
_exptl_crystal_colour     colourless
_exptl_crystal_size_max     0.40
_exptl_crystal_size_mid     0.35
_exptl_crystal_size_min     0.10
_exptl_crystal_density_diffrn     1.255
_exptl_crystal_density_meas     ?
_exptl_crystal_density_method     'not measured'
_exptl_crystal_F_000     644
_exptl_absorpt_coefficient_mu     0.095
_exptl_absorpt_correction_type     multi-scan
_exptl_absorpt_process_details     '(CrysAlis PRO; Oxford Diffraction, 2010)'
_exptl_absorpt_correction_T_min     0.86
_exptl_absorpt_correction_T_max     0.98
_exptl_special_details     ?
_diffrn_ambient_temperature     200(2)
_diffrn_radiation_type     MoK\a
_diffrn_radiation_wavelength     0.71073
_diffrn_radiation_source     'Enhance (Mo) X-ray source'
_diffrn_radiation_monochromator     graphite
_diffrn_measurement_device_type     'Oxford Gemini-S CCD area-detector'
_diffrn_measurement_method     \w
_diffrn_detector_area_resol_mean     16.077
_diffrn_reflns_number     10518
_diffrn_reflns_av_R_equivalents     0.0566
_diffrn_reflns_av_sigmaI/netI     0.0534
_diffrn_reflns_theta_min     3.16
_diffrn_reflns_theta_max     26.00
_diffrn_reflns_theta_full     26.00
_diffrn_measured_fraction_theta_max     0.999
_diffrn_measured_fraction_theta_full     0.999
_diffrn_reflns_limit_h_min     -23
_diffrn_reflns_limit_h_max     22
_diffrn_reflns_limit_k_min     -11
_diffrn_reflns_limit_k_max     11
_diffrn_reflns_limit_l_min     -11
_diffrn_reflns_limit_l_max     11
_diffrn_standards_number     0
_diffrn_standards_interval_count     .
_diffrn_standards_interval_time     .
_diffrn_standards_decay_%     ?
_refine_special_details
;
Refinement of <i>F</i>^2^ against ALL reflections. The weighted <i>R</i>-factor
<i>wR</i> and goodness of fit <i>S</i> are based on <i>F</i>^2^, conventional
<i>R</i>-factors <i>R</i> are based on <i>F</i>, with <i>F</i> set to zero for
negative <i>F</i>^2^. The threshold expression of <i>F</i>^2^ >
\s(<i>F</i>^2^) is used only for calculating <i>R</i>-factors(gt) <i>etc</i>.
and is not relevant to the choice of reflections for refinement.
<i>R</i>-factors based on <i>F</i>^2^ are statistically about twice as large
as those based on <i>F</i>, and <i>R</i>-factors based on ALL data will be
even larger.
;
_reflns_number_total     3100
_reflns_number_gt     2146
_reflns_threshold_expression     I>2\s(I)
_refine_ls_structure_factor_coef     Fsqd
_refine_ls_matrix_type     full
_refine_ls_R_factor_all     0.1146
_refine_ls_R_factor_gt     0.0751
_refine_ls_wR_factor_gt     0.1645
_refine_ls_wR_factor_ref     0.1824
_refine_ls_goodness_of_fit_ref     1.056
_refine_ls_restrained_S_all     1.056
_refine_ls_number_reflns     3100
_refine_ls_number_parameters     210
_refine_ls_number_restraints     0
_refine_ls_hydrogen_treatment     mixed
_refine_ls_weighting_scheme     calc
_refine_ls_weighting_details
       'calc w = 1/[\s^2^(Fo^2^)+(0.0845P)^2^+0.9949P] where P=(Fo^2^+2Fc^2^)/3'
_atom_sites_solution_hydrogens     geom
_atom_sites_solution_primary     direct
_atom_sites_solution_secondary     difmap
_refine_ls_shift/su_max     0.002
_refine_ls_shift/su_mean     0.000
_refine_diff_density_max     0.425
_refine_diff_density_min     -0.204
_refine_ls_extinction_method     none
_refine_ls_extinction_coef     ?
loop_
    _atom_type_symbol
    _atom_type_description
    _atom_type_scat_dispersion_real
    _atom_type_scat_dispersion_imag
    _atom_type_scat_source
    'C' 'C' 0.0033 0.0016
                         'International Tables Vol C Tables 4.2.6.8 and 6.1.1.4'
    'H' 'H' 0.0000 0.0000
                         'International Tables Vol C Tables 4.2.6.8 and 6.1.1.4'
    'N' 'N' 0.0061 0.0033
                         'International Tables Vol C Tables 4.2.6.8 and 6.1.1.4'
    'O' 'O' 0.0106 0.0060
                         'International Tables Vol C Tables 4.2.6.8 and 6.1.1.4'
_computing_data_collection     'CrysAlis PRO (Oxford Diffraction, 2010)'
_computing_cell_refinement     'CrysAlis PRO (Oxford Diffraction, 2010)'
_computing_data_reduction     'CrysAlis PRO (Oxford Diffraction, 2010)'
_computing_structure_solution     'SIR92 (Altomare <i>et al.</i>, 1994)'
_computing_structure_refinement
;
SHELXL97 (Sheldrick, 2008) within WinGX (Farrugia, 1999)
;
_computing_molecular_graphics     'PLATON (Spek, 2009)'
_computing_publication_material     'PLATON (Spek, 2009)'
loop_
    _atom_site_type_symbol
    _atom_site_label
    _atom_site_fract_x
    _atom_site_fract_y
    _atom_site_fract_z
    _atom_site_U_iso_or_equiv
    _atom_site_thermal_displace_type
    _atom_site_calc_flag
    _atom_site_refinement_flags
    _atom_site_occupancy
    O O11 0.21833(13) 0.8455(3) 0.0243(3) 0.0522(9) Uani . . 1.000
    O O12 0.23582(11) 1.0432(3) -0.1098(2) 0.0415(8) Uani . . 1.000
    O O21 0.25201(12) 1.1290(3) 0.2369(3) 0.0487(9) Uani . . 1.000
    O O22 0.31747(13) 1.3299(3) 0.2117(3) 0.0485(9) Uani . . 1.000
    C C1 0.33119(16) 0.9592(3) 0.0442(4) 0.0362(10) Uani . . 1.000
    C C2 0.35236(15) 1.1183(4) 0.0836(4) 0.0337(10) Uani . . 1.000
    C C3 0.42799(19) 1.1251(5) 0.1462(5) 0.0634(16) Uani . . 1.000
    C C4 0.4392(2) 1.0232(6) 0.2741(6) 0.086(2) Uani . . 1.000
    C C5 0.4211(2) 0.8668(6) 0.2325(6) 0.085(2) Uani . . 1.000
    C C6 0.3456(2) 0.8519(4) 0.1711(5) 0.0586(14) Uani . . 1.000
    C C11 0.25621(15) 0.9481(3) -0.0177(3) 0.0306(9) Uani . . 1.000
    C C21 0.30223(16) 1.1903(4) 0.1864(3) 0.0337(10) Uani . . 1.000
    O O41A -0.00706(10) 0.2052(2) -0.0339(2) 0.0298(7) Uani . . 1.000
    N N1A 0.13089(14) 0.6330(3) -0.0339(3) 0.0293(8) Uani . . 1.000
    N N41A 0.08655(16) 0.0589(3) -0.0669(3) 0.0286(8) Uani . . 1.000
    C C2A 0.11125(16) 0.5811(3) -0.1821(3) 0.0290(9) Uani . . 1.000
    C C3A 0.06735(15) 0.4418(3) -0.1727(3) 0.0257(9) Uani . . 1.000
    C C4A 0.10386(14) 0.3218(3) -0.0845(3) 0.0251(8) Uani . . 1.000
    C C5A 0.12773(16) 0.3800(3) 0.0645(3) 0.0292(9) Uani . . 1.000
    C C6A 0.17115(17) 0.5201(3) 0.0524(3) 0.0325(10) Uani . . 1.000
    C C41A 0.05649(14) 0.1901(3) -0.0612(3) 0.0236(8) Uani . . 1.000
    H H1 0.36180 0.92850 -0.03370 0.0430 Uiso calc R 1.000
    H H2 0.35070 1.17570 -0.00670 0.0400 Uiso calc R 1.000
    H H22 0.288(3) 1.369(5) 0.281(5) 0.082(15) Uiso . . 1.000
    H H31 0.46020 1.09850 0.07100 0.0760 Uiso calc R 1.000
    H H32 0.43860 1.22540 0.17640 0.0760 Uiso calc R 1.000
    H H41 0.41000 1.05460 0.35270 0.1030 Uiso calc R 1.000
    H H42 0.48800 1.02810 0.30850 0.1030 Uiso calc R 1.000
    H H51 0.42710 0.80410 0.31750 0.1020 Uiso calc R 1.000
    H H52 0.45340 0.83290 0.16040 0.1020 Uiso calc R 1.000
    H H61 0.31300 0.87170 0.24740 0.0700 Uiso calc R 1.000
    H H62 0.33780 0.75160 0.13760 0.0700 Uiso calc R 1.000
    H H4A 0.14530 0.28900 -0.13600 0.0300 Uiso calc R 1.000
    H H11A 0.0869(17) 0.663(3) 0.007(3) 0.027(8) Uiso . . 1.000
    H H12A 0.161(2) 0.722(4) -0.035(4) 0.061(11) Uiso . . 1.000
    H H21A 0.15340 0.56100 -0.23520 0.0350 Uiso calc R 1.000
    H H22A 0.08450 0.65690 -0.23390 0.0350 Uiso calc R 1.000
    H H31A 0.02300 0.46550 -0.12910 0.0310 Uiso calc R 1.000
    H H32A 0.05690 0.40530 -0.27020 0.0310 Uiso calc R 1.000
    H H41A 0.0623(18) -0.017(4) -0.045(3) 0.037(10) Uiso . . 1.000
    H H42A 0.1263(17) 0.054(3) -0.082(3) 0.017(8) Uiso . . 1.000
    H H51A 0.08680 0.40010 0.12130 0.0350 Uiso calc R 1.000
    H H52A 0.15560 0.30510 0.11510 0.0350 Uiso calc R 1.000
    H H61A 0.18260 0.55830 0.14880 0.0390 Uiso calc R 1.000
    H H62A 0.21480 0.49810 0.00550 0.0390 Uiso calc R 1.000
loop_
    _atom_site_aniso_label
    _atom_site_aniso_U_11
    _atom_site_aniso_U_22
    _atom_site_aniso_U_33
    _atom_site_aniso_U_12
    _atom_site_aniso_U_13
    _atom_site_aniso_U_23
    O11 0.0398(14) 0.0352(14) 0.0811(19) -0.0182(11) -0.0039(13) 0.0027(13)
    O12 0.0305(12) 0.0545(16) 0.0393(13) -0.0007(11) -0.0015(10) 0.0068(11)
    O21 0.0385(14) 0.0496(15) 0.0590(16) -0.0112(11) 0.0170(12) -0.0067(12)
    O22 0.0473(15) 0.0479(16) 0.0512(15) -0.0127(12) 0.0156(12) -0.0159(12)
    C1 0.0240(16) 0.0363(19) 0.0483(19) 0.0031(14) 0.0016(14) -0.0011(15)
    C2 0.0211(15) 0.0402(19) 0.0398(18) -0.0042(13) 0.0006(13) -0.0027(14)
    C3 0.028(2) 0.074(3) 0.088(3) -0.0069(19) -0.001(2) -0.025(2)
    C4 0.043(3) 0.111(5) 0.102(4) 0.009(3) -0.035(3) -0.007(3)
    C5 0.053(3) 0.097(4) 0.103(4) 0.028(3) -0.022(3) 0.026(3)
    C6 0.046(2) 0.047(2) 0.082(3) 0.0090(18) -0.008(2) 0.020(2)
    C11 0.0273(16) 0.0242(16) 0.0403(17) -0.0002(13) -0.0005(13) -0.0073(14)
    C21 0.0277(17) 0.0436(19) 0.0294(16) -0.0014(15) -0.0036(13) -0.0003(14)
    O41A 0.0228(11) 0.0265(11) 0.0401(12) -0.0011(9) 0.0010(9) 0.0013(9)
    N1A 0.0274(15) 0.0253(14) 0.0351(14) 0.0002(12) -0.0004(11) -0.0009(11)
    N41A 0.0188(14) 0.0291(15) 0.0381(15) -0.0049(12) 0.0026(11) 0.0020(11)
    C2A 0.0288(16) 0.0317(16) 0.0264(15) 0.0014(13) -0.0010(12) 0.0075(13)
    C3A 0.0257(15) 0.0310(16) 0.0200(14) -0.0011(13) -0.0046(11) 0.0013(12)
    C4A 0.0217(14) 0.0258(15) 0.0278(15) 0.0000(12) -0.0006(12) 0.0001(12)
    C5A 0.0326(17) 0.0284(16) 0.0259(15) 0.0002(13) -0.0092(12) 0.0037(12)
    C6A 0.0378(18) 0.0270(16) 0.0318(16) -0.0027(14) -0.0123(13) 0.0051(13)
    C41A 0.0240(15) 0.0253(15) 0.0211(14) -0.0014(12) -0.0063(11) 0.0014(12)
_geom_special_details
;
Bond distances, angles <i>etc</i>. have been calculated using the rounded
fractional coordinates. All su's are estimated from the variances of the
(full) variance-covariance matrix. The cell e.s.d.'s are taken into account in
the estimation of distances, angles and torsion angles
;
loop_
    _geom_bond_atom_site_label_1
    _geom_bond_atom_site_label_2
    _geom_bond_site_symmetry_1
    _geom_bond_site_symmetry_2
    _geom_bond_distance
    _geom_bond_publ_flag
    O11 C11 . . 1.246(4) no
    O12 C11 . . 1.260(4) no
    O21 C21 . . 1.211(4) no
    O22 C21 . . 1.317(4) no
    O22 H22 . . 0.93(5) no
    O41A C41A . . 1.250(3) no
    N1A C6A . . 1.490(4) no
    N1A C2A . . 1.478(4) no
    N41A C41A . . 1.322(4) no
    N1A H12A . . 0.99(4) no
    N1A H11A . . 0.97(3) no
    N41A H41A . . 0.86(3) no
    N41A H42A . . 0.77(3) no
    C1 C2 . . 1.538(5) no
    C1 C6 . . 1.537(5) no
    C1 C11 . . 1.520(4) no
    C2 C3 . . 1.531(5) no
    C2 C21 . . 1.514(5) no
    C3 C4 . . 1.505(7) no
    C4 C5 . . 1.506(8) no
    C5 C6 . . 1.530(6) no
    C1 H1 . . 0.9800 no
    C2 H2 . . 0.9800 no
    C3 H31 . . 0.9700 no
    C3 H32 . . 0.9700 no
    C4 H42 . . 0.9700 no
    C4 H41 . . 0.9700 no
    C5 H52 . . 0.9700 no
    C5 H51 . . 0.9700 no
    C6 H62 . . 0.9700 no
    C6 H61 . . 0.9700 no
    C2A C3A . . 1.518(4) no
    C3A C4A . . 1.511(4) no
    C4A C41A . . 1.515(4) no
    C4A C5A . . 1.523(4) no
    C5A C6A . . 1.521(4) no
    C2A H21A . . 0.9700 no
    C2A H22A . . 0.9700 no
    C3A H31A . . 0.9700 no
    C3A H32A . . 0.9700 no
    C4A H4A . . 0.9800 no
    C5A H51A . . 0.9700 no
    C5A H52A . . 0.9700 no
    C6A H61A . . 0.9700 no
    C6A H62A . . 0.9700 no
loop_
    _geom_angle_atom_site_label_1
    _geom_angle_atom_site_label_2
    _geom_angle_atom_site_label_3
    _geom_angle_site_symmetry_1
    _geom_angle_site_symmetry_2
    _geom_angle_site_symmetry_3
    _geom_angle
    _geom_angle_publ_flag
    C21 O22 H22 . . . 111(3) no
    C2A N1A C6A . . . 112.4(2) no
    C6A N1A H11A . . . 114.9(16) no
    H11A N1A H12A . . . 106(3) no
    C6A N1A H12A . . . 106(2) no
    C2A N1A H12A . . . 112(2) no
    C2A N1A H11A . . . 104.7(17) no
    H41A N41A H42A . . . 122(3) no
    C41A N41A H42A . . . 119(2) no
    C41A N41A H41A . . . 119(2) no
    C6 C1 C11 . . . 112.5(3) no
    C2 C1 C6 . . . 112.1(3) no
    C2 C1 C11 . . . 112.6(2) no
    C1 C2 C21 . . . 112.7(3) no
    C3 C2 C21 . . . 110.6(3) no
    C1 C2 C3 . . . 111.2(3) no
    C2 C3 C4 . . . 112.0(3) no
    C3 C4 C5 . . . 110.8(4) no
    C4 C5 C6 . . . 112.3(4) no
    C1 C6 C5 . . . 111.4(3) no
    O11 C11 O12 . . . 123.5(3) no
    O11 C11 C1 . . . 118.6(3) no
    O12 C11 C1 . . . 118.0(3) no
    O21 C21 C2 . . . 124.3(3) no
    O22 C21 C2 . . . 112.7(3) no
    O21 C21 O22 . . . 123.0(3) no
    C6 C1 H1 . . . 106.00 no
    C2 C1 H1 . . . 106.00 no
    C11 C1 H1 . . . 106.00 no
    C3 C2 H2 . . . 107.00 no
    C1 C2 H2 . . . 107.00 no
    C21 C2 H2 . . . 107.00 no
    C4 C3 H31 . . . 109.00 no
    C2 C3 H31 . . . 109.00 no
    H31 C3 H32 . . . 108.00 no
    C4 C3 H32 . . . 109.00 no
    C2 C3 H32 . . . 109.00 no
    C5 C4 H42 . . . 109.00 no
    C3 C4 H42 . . . 110.00 no
    H41 C4 H42 . . . 108.00 no
    C5 C4 H41 . . . 110.00 no
    C3 C4 H41 . . . 109.00 no
    C6 C5 H51 . . . 109.00 no
    C4 C5 H51 . . . 109.00 no
    C4 C5 H52 . . . 109.00 no
    H51 C5 H52 . . . 108.00 no
    C6 C5 H52 . . . 109.00 no
    C1 C6 H62 . . . 109.00 no
    C1 C6 H61 . . . 109.00 no
    C5 C6 H62 . . . 109.00 no
    H61 C6 H62 . . . 108.00 no
    C5 C6 H61 . . . 109.00 no
    N1A C2A C3A . . . 109.5(2) no
    C2A C3A C4A . . . 112.7(2) no
    C3A C4A C41A . . . 112.3(2) no
    C5A C4A C41A . . . 107.8(2) no
    C3A C4A C5A . . . 110.5(2) no
    C4A C5A C6A . . . 111.6(2) no
    N1A C6A C5A . . . 110.1(2) no
    O41A C41A C4A . . . 121.7(2) no
    N41A C41A C4A . . . 116.3(2) no
    O41A C41A N41A . . . 121.9(3) no
    N1A C2A H21A . . . 110.00 no
    N1A C2A H22A . . . 110.00 no
    C3A C2A H21A . . . 110.00 no
    C3A C2A H22A . . . 110.00 no
    H21A C2A H22A . . . 108.00 no
    C2A C3A H31A . . . 109.00 no
    C2A C3A H32A . . . 109.00 no
    C4A C3A H31A . . . 109.00 no
    C4A C3A H32A . . . 109.00 no
    H31A C3A H32A . . . 108.00 no
    C3A C4A H4A . . . 109.00 no
    C5A C4A H4A . . . 109.00 no
    C41A C4A H4A . . . 109.00 no
    C4A C5A H51A . . . 109.00 no
    C4A C5A H52A . . . 109.00 no
    C6A C5A H51A . . . 109.00 no
    C6A C5A H52A . . . 109.00 no
    H51A C5A H52A . . . 108.00 no
    N1A C6A H61A . . . 110.00 no
    N1A C6A H62A . . . 110.00 no
    C5A C6A H61A . . . 110.00 no
    C5A C6A H62A . . . 110.00 no
    H61A C6A H62A . . . 108.00 no
loop_
    _geom_torsion_atom_site_label_1
    _geom_torsion_atom_site_label_2
    _geom_torsion_atom_site_label_3
    _geom_torsion_atom_site_label_4
    _geom_torsion_site_symmetry_1
    _geom_torsion_site_symmetry_2
    _geom_torsion_site_symmetry_3
    _geom_torsion_site_symmetry_4
    _geom_torsion
    _geom_torsion_publ_flag
    C2A N1A C6A C5A . . . . -58.9(3) no
    C6A N1A C2A C3A . . . . 58.5(3) no
    C11 C1 C2 C3 . . . . 179.7(3) no
    C11 C1 C2 C21 . . . . 55.0(4) no
    C6 C1 C2 C21 . . . . -73.1(3) no
    C11 C1 C6 C5 . . . . -179.3(3) no
    C2 C1 C11 O11 . . . . -137.0(3) no
    C2 C1 C11 O12 . . . . 43.4(4) no
    C6 C1 C11 O11 . . . . -9.1(4) no
    C6 C1 C11 O12 . . . . 171.3(3) no
    C2 C1 C6 C5 . . . . -51.1(4) no
    C6 C1 C2 C3 . . . . 51.7(4) no
    C1 C2 C3 C4 . . . . -54.8(5) no
    C21 C2 C3 C4 . . . . 71.2(4) no
    C1 C2 C21 O22 . . . . -175.4(3) no
    C3 C2 C21 O21 . . . . -122.8(4) no
    C3 C2 C21 O22 . . . . 59.5(4) no
    C1 C2 C21 O21 . . . . 2.3(5) no
    C2 C3 C4 C5 . . . . 57.2(5) no
    C3 C4 C5 C6 . . . . -56.7(5) no
    C4 C5 C6 C1 . . . . 53.8(5) no
    N1A C2A C3A C4A . . . . -55.6(3) no
    C2A C3A C4A C5A . . . . 53.0(3) no
    C2A C3A C4A C41A . . . . 173.4(2) no
    C41A C4A C5A C6A . . . . -175.6(2) no
    C3A C4A C41A O41A . . . . -40.5(4) no
    C3A C4A C41A N41A . . . . 141.6(3) no
    C5A C4A C41A O41A . . . . 81.5(3) no
    C5A C4A C41A N41A . . . . -96.5(3) no
    C3A C4A C5A C6A . . . . -52.5(3) no
    C4A C5A C6A N1A . . . . 55.2(3) no
loop_
    _geom_hbond_atom_site_label_D
    _geom_hbond_atom_site_label_H
    _geom_hbond_atom_site_label_A
    _geom_hbond_site_symmetry_A
    _geom_hbond_distance_DH
    _geom_hbond_distance_HA
    _geom_hbond_distance_DA
    _geom_hbond_angle_DHA
    _geom_hbond_publ_flag
    N1A H11A O41A 3_565 0.97(3) 1.95(3) 2.861(3) 155(2) yes
    N1A H12A O11 . 0.99(4) 1.64(4) 2.588(4) 158(3) yes
    N41A H41A O41A 3_555 0.86(3) 2.14(4) 2.996(3) 174(2) yes
    N41A H42A O12 1_545 0.77(3) 2.11(3) 2.882(4) 177(3) yes
    O22 H22 O12 4_575 0.93(5) 1.64(5) 2.571(3) 173(4) yes
    C4A H4A O21 4_564 0.98 2.49 3.340(4) 145 no
    C2A H21A O21 4_564 0.97 2.57 3.389(4) 143 no
    C2A H22A O41A 2_554 0.97 2.59 3.413(3) 143 no
    C3 H32 O22 . 0.97 2.52 2.884(5) 102 no
    C6A H61A O12 4_565 0.97 2.58 3.351(3) 137 no
