# Supplementary material for: rac-4-Carbamoylpiperidinium cis-2-car­boxy­cyclo­hexane-1-carboxyl­ate
Source: Acta Crystallogr Sect E Struct Rep Online. 2012 Feb 10;68(Pt 3):o660. doi: 10.1107/S1600536812004710 (PMC3295451; doi:10.1107/S1600536812004710)
Supplement: Supplementary file 2 [file e-68-0o660-Isup2.hkl]

#
# h,k,l, Fc-squared, Fo-squared, sigma(Fo-squared) and status flag
#
data_I
_shelx_title ' gs11gs18  CHDCINIP'
_shelx_refln_list_code          4
_shelx_F_calc_maximum      150.26
_exptl_crystal_F_000       648.00
_reflns_d_resolution_high  0.8107
 
loop_
 _symmetry_equiv_pos_as_xyz
 'x, y, z'
 '-x, y+1/2, -z+1/2'
 '-x, -y, -z'
 'x, -y-1/2, z-1/2'
 
_cell_length_a    19.0097
_cell_length_b     9.0667
_cell_length_c     9.1999
_cell_angle_alpha  90.000
_cell_angle_beta   92.022
_cell_angle_gamma  90.000
 
_shelx_F_squared_multiplier     1.000
 
loop_
 _refln_index_h
 _refln_index_k
 _refln_index_l
 _refln_F_squared_calc
 _refln_F_squared_meas
 _refln_F_squared_sigma
 _refln_observed_status
   3   0   0      935.29     1083.18     10.22 o
   4   0   0     2027.19     1665.18     14.94 o
   5   0   0     2847.86     2072.05     35.76 o
   6   0   0     2789.92     2406.43     34.76 o
   7   0   0       39.63       13.19      5.66 o
   8   0   0        0.02       -4.35      6.08 o
   9   0   0     9410.71     9278.34     42.10 o
  10   0   0      759.17      703.25     19.96 o
  11   0   0      345.27      266.67     18.08 o
  12   0   0     2234.46     2278.81     28.44 o
  13   0   0        5.29       22.70     17.47 o
  14   0   0      147.61      108.66     19.26 o
  15   0   0        3.78       -7.73     19.98 o
  16   0   0      712.11      675.32     26.08 o
  17   0   0      332.66      333.53     12.01 o
  18   0   0       10.84       33.45     22.30 o
  19   0   0       34.24       28.89     22.81 o
  20   0   0        4.47       22.66     23.34 o
  21   0   0        0.94       31.15     24.33 o
  22   0   0       23.48       76.35     25.62 o
  23   0   0      179.48      216.92     27.54 o
   3   1   0      347.29      296.33     10.81 o
   4   1   0     5646.26     5721.20     36.27 o
   5   1   0      949.25      885.45     13.20 o
   6   1   0     1166.54     1188.71     21.12 o
   7   1   0        6.78       11.52      4.95 o
   8   1   0        0.06        8.60      5.38 o
   9   1   0      403.54      399.05      9.78 o
  10   1   0      291.30      332.70      9.07 o
  11   1   0      380.66      447.93      7.23 o
  12   1   0      200.83      199.63      8.47 o
  13   1   0        0.24        1.65      5.83 o
  14   1   0       37.88       32.99      7.06 o
  15   1   0      582.31      525.50     27.11 o
  16   1   0      243.86      232.14     10.15 o
  17   1   0       75.08       91.73      9.32 o
  18   1   0       51.53       44.09     15.87 o
  19   1   0      154.72      149.55     16.89 o
  20   1   0        0.86       26.57     16.44 o
  21   1   0       39.41       51.68     17.35 o
  22   1   0        0.02       10.76     17.60 o
  23   1   0        4.16       25.56     18.63 o
   0   2   0     1603.49     1669.92     15.50 o
   1   2   0       26.67       32.50      3.02 o
   2   2   0      626.52      770.93      6.66 o
   3   2   0     3479.74     3955.06     26.47 o
   4   2   0       63.95       54.86      3.74 o
   5   2   0       29.15       33.31      3.77 o
   6   2   0     2591.44     2535.67     32.32 o
   7   2   0      896.80      995.94      9.74 o
   8   2   0       16.36       18.59      6.87 o
   9   2   0       92.40      122.38      7.52 o
  10   2   0     1127.83     1124.29     17.39 o
  11   2   0      109.43      107.25      7.64 o
  12   2   0      374.06      371.48     13.55 o
  13   2   0       43.14       62.52      7.36 o
  14   2   0      136.66      133.89      7.30 o
  15   2   0       50.57       46.86      7.34 o
  16   2   0        0.03       -3.67      7.27 o
  17   2   0       76.25       60.10      9.47 o
  18   2   0        2.76       15.62     15.90 o
  19   2   0      227.77      228.47     17.75 o
  20   2   0      146.12      140.49     17.56 o
  21   2   0        3.19       19.84     17.32 o
  22   2   0       25.59       19.06     18.11 o
  23   2   0        1.64       17.93     19.82 o
   1   3   0        0.08        3.82      3.18 o
   2   3   0        5.32        4.05      3.32 o
   3   3   0      239.88      270.15      4.81 o
   4   3   0       26.19       53.19      3.34 o
   5   3   0     2606.46     2768.36     21.84 o
   6   3   0      416.10      393.41     11.88 o
   7   3   0      305.05      389.25     12.99 o
   8   3   0      145.52      109.20     11.85 o
   9   3   0       42.86       44.51      3.36 o
  10   3   0       82.29       58.56      6.72 o
  11   3   0      332.15      280.61     24.65 o
  12   3   0        0.29        5.50      7.82 o
  13   3   0        0.04       18.73      8.52 o
  14   3   0      353.08      385.78     15.34 o
  15   3   0      233.32      221.55      9.75 o
  16   3   0       23.40       30.73      8.00 o
  17   3   0      236.43      220.44      9.07 o
  18   3   0      153.71      150.44     16.59 o
  19   3   0        3.94       15.80     16.17 o
  20   3   0       56.31       58.42     16.87 o
  21   3   0        6.71       50.69     14.18 o
  22   3   0        6.95       36.89     18.30 o
   0   4   0     4109.32     4477.61     34.29 o
   1   4   0      130.99      124.08      4.65 o
   2   4   0      567.03      626.11     16.04 o
   3   4   0       16.61       48.20      4.36 o
   4   4   0     1396.80     1469.81     18.47 o
   5   4   0      565.71      538.35     11.51 o
   6   4   0      515.09      465.98     27.78 o
   7   4   0        1.26        7.60      4.07 o
   8   4   0      429.54      427.40     15.32 o
   9   4   0      645.77      652.50     10.41 o
  10   4   0       57.24       44.79      4.35 o
  11   4   0      336.74      290.96     14.76 o
  12   4   0      220.75      215.31      8.14 o
  13   4   0      576.93      575.93     13.57 o
  14   4   0      154.77      157.07     11.20 o
  15   4   0       30.33       49.26      8.55 o
  16   4   0        7.59       24.63      7.95 o
  17   4   0       14.91       35.96      8.10 o
  18   4   0      218.51      211.85     11.00 o
  19   4   0        2.24       24.94     13.43 o
  20   4   0        0.65       33.65     13.95 o
  21   4   0       48.03       60.46     14.60 o
   1   5   0       79.79      112.80      5.91 o
   2   5   0      593.77      632.44      8.41 o
   3   5   0      370.41      320.17     28.16 o
   4   5   0      436.15      390.35     20.05 o
   5   5   0      577.33      661.24     12.82 o
   6   5   0      636.60      640.74     11.52 o
   7   5   0      167.76      155.47     14.86 o
   8   5   0      444.60      447.26     11.82 o
   9   5   0       78.85       79.96      9.62 o
  10   5   0        5.15       15.04      8.66 o
  11   5   0        5.93       49.01     13.53 o
  12   5   0      262.44      243.59     11.50 o
  13   5   0      556.35      568.00     18.54 o
  14   5   0       90.17       98.06     10.56 o
  15   5   0      642.08      601.30     13.83 o
  16   5   0       26.13       38.36      9.27 o
  17   5   0        3.23       24.49      9.28 o
  18   5   0      120.34      114.72     12.67 o
  19   5   0        2.17       21.93     16.57 o
  20   5   0      121.00      150.19     18.26 o
   0   6   0      969.45      942.01     16.33 o
   1   6   0       43.41       61.61      8.70 o
   2   6   0      346.75      357.62      8.27 o
   3   6   0       48.80       54.68      5.31 o
   4   6   0       34.62       28.87      4.21 o
   5   6   0       41.44       25.35      4.44 o
   6   6   0      220.40      167.81     10.33 o
   7   6   0        0.01       -1.19      5.58 o
   8   6   0      184.75      137.01     10.28 o
   9   6   0      111.56       99.97     11.06 o
  10   6   0       19.27       45.95     15.09 o
  11   6   0      226.13      230.74     10.83 o
  12   6   0        0.71       28.15      9.08 o
  13   6   0       23.62       34.37     10.14 o
  14   6   0        2.51       25.90     11.04 o
  15   6   0       33.44       69.95     17.30 o
  16   6   0        4.96       31.69     11.16 o
  17   6   0       16.71       43.23     12.49 o
  18   6   0       42.17       61.96     12.83 o
  19   6   0       26.46       48.52     13.20 o
   1   7   0        0.08        8.89      7.20 o
   2   7   0      141.57      145.46      6.48 o
   3   7   0      263.43      272.71      8.25 o
   4   7   0      318.89      323.51      9.83 o
   5   7   0       79.14       70.15      8.65 o
   6   7   0       70.75       77.09     11.80 o
   7   7   0        1.18       10.05      6.26 o
   8   7   0       29.43       16.36     12.84 o
   9   7   0      341.49      304.48     13.41 o
  10   7   0        4.76        8.84     11.30 o
  11   7   0      125.64      119.28     12.58 o
  12   7   0      122.99      127.51     11.26 o
  13   7   0       30.68       53.49     10.85 o
  14   7   0       80.34       87.33     11.42 o
  15   7   0       48.49       62.40     11.69 o
  16   7   0       55.37       80.17     13.46 o
  17   7   0        0.00       33.20     13.10 o
  18   7   0        7.32       36.34     13.47 o
   0   8   0      252.25      235.53     30.52 o
   1   8   0      357.50      330.58     24.47 o
   2   8   0       69.87       81.52      8.18 o
   3   8   0      327.10      290.60     10.50 o
   4   8   0      116.37      114.67     10.56 o
   5   8   0      249.04      261.31     11.61 o
   6   8   0      109.42       91.92     13.37 o
   7   8   0      153.80      120.74     13.45 o
   8   8   0      106.74      138.83     18.09 o
   9   8   0        0.08       29.81     13.09 o
  10   8   0      160.83      202.42     19.17 o
  11   8   0       17.30       37.58     21.72 o
  12   8   0      102.30      104.85     14.89 o
  13   8   0      268.80      253.95     15.35 o
  14   8   0       63.45       92.92     12.29 o
  15   8   0        2.32       23.23     14.08 o
  16   8   0        1.19       32.56     14.06 o
   1   9   0      127.93       93.62      8.50 o
   2   9   0       19.51       13.09      7.87 o
   3   9   0       24.88       15.47      7.88 o
   4   9   0       43.81       48.00     10.46 o
   5   9   0       62.34      117.00     26.64 o
   6   9   0        5.53       29.45     13.90 o
   7   9   0      140.91      158.80     19.25 o
   8   9   0        1.11       28.64     14.00 o
   9   9   0       73.00       78.66     14.32 o
  10   9   0       13.61       33.63     13.96 o
  11   9   0       12.27       32.58     14.33 o
  12   9   0       56.03       72.00     12.85 o
  13   9   0       26.37       69.16     12.59 o
   0  10   0       83.24      114.40     20.44 o
   1  10   0       14.61       63.22     15.71 o
   2  10   0      176.71      167.10     10.32 o
   3  10   0       12.45       54.27     18.67 o
   4  10   0        0.14       14.02     12.83 o
   5  10   0       16.40       36.12     13.14 o
   6  10   0      112.93      163.69     24.22 o
   7  10   0      123.53      117.94     14.75 o
   8  10   0        0.00       24.83     13.95 o
   9  10   0       15.79       23.91     14.24 o
  10  10   0       34.90       51.63     15.05 o
   1  11   0       23.33       56.48     21.95 o
   2  11   0       14.27       56.04     19.90 o
   3  11   0       17.31       51.04     21.43 o
   4  11   0        2.51       54.35     16.50 o
 -23   1   1        2.78       44.15     18.21 o
 -22   1   1        0.11       38.48     17.71 o
 -21   1   1      466.59      474.82     20.02 o
 -20   1   1      185.60      171.44     17.78 o
 -19   1   1       20.07       20.01     16.37 o
 -18   1   1       37.12       49.23     16.39 o
 -17   1   1        0.26        8.28     15.48 o
 -16   1   1      180.25      152.40     16.17 o
 -15   1   1        0.03       10.41      5.77 o
 -14   1   1       20.93       38.74     11.37 o
 -13   1   1        2.23       12.54      7.73 o
 -12   1   1     2664.88     2663.33     14.02 o
 -11   1   1      227.59      207.89      6.71 o
 -10   1   1       49.83       66.11      5.79 o
  -9   1   1      900.40      918.42      8.48 o
  -8   1   1        7.72        9.73      5.05 o
  -7   1   1     3266.95     3082.75     16.36 o
  -6   1   1     2630.56     2710.10     23.60 o
  -5   1   1     2102.43     1936.49     11.79 o
  -4   1   1     2959.03     3246.83     13.87 o
  -3   1   1    22578.17    22647.04    162.18 o
  -2   1   1     6243.55     6467.67     72.31 o
  -1   1   1        2.46       12.71      3.69 o
   0   1   1     4111.95     4667.23     19.27 o
   1   1   1     8470.80     8997.46     57.40 o
   2   1   1        3.57       -1.87      4.72 o
   3   1   1       62.31       68.32      7.31 o
   4   1   1     5058.19     4897.26     24.03 o
   5   1   1      172.65      188.51     11.66 o
   6   1   1      145.84      105.18      7.23 o
   7   1   1     2349.10     2350.14     16.20 o
   8   1   1       16.15       12.90      7.62 o
   9   1   1      928.72     1064.78     14.79 o
  10   1   1      955.02     1010.68     26.17 o
  11   1   1      470.67      380.78     12.78 o
  12   1   1       10.45       13.44      7.52 o
  13   1   1      352.34      308.97      9.44 o
  14   1   1      400.64      395.51     10.44 o
  15   1   1        8.30       13.19      9.13 o
  16   1   1       35.10       36.06      9.60 o
  17   1   1      114.53      113.88     10.52 o
  18   1   1        5.01       13.91      9.93 o
  19   1   1        9.29       23.93     16.32 o
  20   1   1        3.45       36.25     17.20 o
  21   1   1       33.88       44.54     18.00 o
  22   1   1        1.53       14.65     18.68 o
  23   1   1       64.30       88.52     20.82 o
 -23   2   1        1.41       13.99     18.61 o
 -22   2   1       36.22       83.09     18.51 o
 -21   2   1        0.97       25.34     17.84 o
 -20   2   1      323.65      321.26     18.98 o
 -19   2   1       99.43       97.65     16.92 o
 -18   2   1      187.59      180.23     16.99 o
 -17   2   1       76.20       81.35     16.13 o
 -16   2   1      432.38      398.81     17.44 o
 -15   2   1       24.71       29.61      7.94 o
 -14   2   1        0.22       21.95      6.37 o
 -13   2   1       49.39       56.26      8.35 o
 -12   2   1       16.93       20.22      6.63 o
 -11   2   1     1345.47     1298.20     13.21 o
 -10   2   1       16.04       21.72      6.33 o
  -9   2   1      913.66      875.35     27.03 o
  -8   2   1       32.99       30.66      4.16 o
  -7   2   1       13.51       17.60      3.16 o
  -6   2   1      326.22      328.20      7.63 o
  -5   2   1      448.99      397.38      4.70 o
  -4   2   1     1692.27     1794.15     17.26 o
  -3   2   1     2242.73     1966.60     19.02 o
  -2   2   1       46.74       49.12      3.20 o
  -1   2   1       25.39       30.56      3.89 o
   0   2   1      870.47      907.29     14.34 o
   1   2   1      267.91      296.26      9.74 o
   2   2   1       35.25       11.38      4.40 o
   3   2   1     1060.85     1026.03      9.34 o
   4   2   1     2172.04     2091.62     18.30 o
   5   2   1      179.12      166.56      4.98 o
   6   2   1     1648.19     1597.65     10.11 o
   7   2   1        8.40       18.64      5.91 o
   8   2   1      193.97      206.10      6.47 o
   9   2   1      762.64      709.38     12.27 o
  10   2   1     1170.17     1045.43     10.65 o
  11   2   1       15.31        7.81      3.99 o
  12   2   1       13.03       16.84      3.51 o
  13   2   1       91.94       87.54      7.45 o
  14   2   1        6.22       16.01      8.92 o
  15   2   1       41.62       61.42      9.63 o
  16   2   1       39.97       41.83     10.01 o
  17   2   1       35.36       25.00     10.16 o
  18   2   1        0.03        9.57     10.19 o
  19   2   1       66.96       86.62     20.40 o
  20   2   1        1.84       29.34     17.07 o
  21   2   1       38.47       65.81     16.06 o
  22   2   1      118.01      132.72     15.59 o
 -22   3   1       11.93       18.73     11.93 o
 -21   3   1        2.70       15.88     17.23 o
 -20   3   1        4.88       21.40     16.88 o
 -19   3   1        1.78       21.45     16.84 o
 -18   3   1      290.55      302.01     18.18 o
 -17   3   1      313.10      310.34     12.14 o
 -16   3   1      315.06      293.83     17.11 o
 -15   3   1       53.06       71.18     12.74 o
 -14   3   1      812.94      751.59     11.77 o
 -13   3   1      262.42      247.47      9.24 o
 -12   3   1      200.61      189.06      8.53 o
 -11   3   1        9.44        4.35      3.99 o
 -10   3   1       25.05       24.61      7.14 o
  -9   3   1       19.10       20.44      6.95 o
  -8   3   1     1093.89     1030.37     15.25 o
  -7   3   1     2451.08     2480.53     30.03 o
  -6   3   1     1054.20      918.63     22.00 o
  -5   3   1     7048.66     6834.61     50.06 o
  -4   3   1      655.09      684.67     13.55 o
  -3   3   1      173.53      202.22      7.23 o
  -2   3   1      225.77      229.95      6.67 o
  -1   3   1     1086.44     1162.24     12.16 o
   0   3   1      292.66      328.52      4.87 o
   1   3   1     3061.87     2938.77     22.86 o
   2   3   1      389.07      383.18      5.62 o
   3   3   1     1499.19     1537.52     29.03 o
   4   3   1     3876.93     4060.07     49.56 o
   5   3   1     3144.25     3234.56     14.76 o
   6   3   1      443.21      490.22     10.32 o
   7   3   1      426.58      391.26     12.46 o
   8   3   1      581.92      594.00     14.37 o
   9   3   1      413.08      361.27      7.39 o
  10   3   1        2.30        9.40      6.40 o
  11   3   1      333.46      350.76      7.76 o
  12   3   1      144.15      167.63      7.48 o
  13   3   1       26.06       28.86      7.54 o
  14   3   1      455.26      411.10      8.97 o
  15   3   1      230.70      219.60     11.56 o
  16   3   1      161.22      154.34     10.79 o
  17   3   1      167.83      153.64     10.01 o
  18   3   1       36.66       58.19      9.73 o
  19   3   1      457.56      451.93     15.49 o
  20   3   1       28.92       56.45     14.15 o
  21   3   1       94.92      112.14     14.94 o
  22   3   1        7.48       34.58     15.50 o
 -21   4   1        1.00       17.15     12.12 o
 -20   4   1        7.01       25.57     17.26 o
 -19   4   1        2.51       14.92     16.74 o
 -18   4   1        1.67       18.71     16.70 o
 -17   4   1       24.38       15.30     16.19 o
 -16   4   1      210.51      218.48     25.03 o
 -15   4   1        1.12       19.55      9.57 o
 -14   4   1      317.52      302.62     10.85 o
 -13   4   1      184.69      171.81      9.92 o
 -12   4   1       16.76       26.70      8.75 o
 -11   4   1      475.02      442.37     14.37 o
 -10   4   1      736.46      665.14     12.79 o
  -9   4   1       48.92       39.03      6.31 o
  -8   4   1        1.35        3.19      6.14 o
  -7   4   1      172.72      188.09      9.41 o
  -6   4   1      238.77      223.97      9.61 o
  -5   4   1      322.95      278.09     14.50 o
  -4   4   1      698.71      810.81     20.09 o
  -3   4   1      560.16      603.40     13.20 o
  -2   4   1      130.45      146.91      4.89 o
  -1   4   1      863.86      985.54     20.13 o
   0   4   1      141.27      132.13     10.32 o
   1   4   1       17.91       42.27      5.71 o
   2   4   1     2462.47     2705.30     28.08 o
   3   4   1      534.51      563.21      7.62 o
   4   4   1      297.92      363.38      6.98 o
   5   4   1      158.37      151.72      6.23 o
   6   4   1      449.04      450.49      8.08 o
   7   4   1      528.68      520.50     20.14 o
   8   4   1     2605.64     2648.67     25.39 o
   9   4   1      272.52      276.91      9.21 o
  10   4   1        5.67       28.53      7.63 o
  11   4   1      239.95      244.19      8.76 o
  12   4   1      315.31      307.73      9.65 o
  13   4   1      229.62      239.50      9.63 o
  14   4   1     1370.57     1327.61     27.90 o
  15   4   1     1153.22     1047.78     21.77 o
  16   4   1        0.02       14.22      8.40 o
  17   4   1      107.59      138.20      8.85 o
  18   4   1       44.20       35.49      8.75 o
  19   4   1       14.49       33.25     13.71 o
  20   4   1       40.51       28.70     14.24 o
  21   4   1       79.29      104.54     15.26 o
 -20   5   1       26.94       43.97     11.32 o
 -19   5   1       16.92       53.27     14.51 o
 -18   5   1       80.82      107.17     11.50 o
 -17   5   1       58.11      108.09     17.38 o
 -16   5   1      308.57      349.53     12.09 o
 -15   5   1      502.74      517.53     17.95 o
 -14   5   1      296.09      275.78     18.36 o
 -13   5   1       27.28       30.99      9.55 o
 -12   5   1       79.93       70.98     13.67 o
 -11   5   1        0.23       16.52     10.50 o
 -10   5   1        2.77        6.93      6.58 o
  -9   5   1        7.73       19.23      6.91 o
  -8   5   1      340.86      340.30     26.42 o
  -7   5   1      282.04      255.27     23.40 o
  -6   5   1        6.49       18.46      7.67 o
  -5   5   1       10.61       15.94      3.47 o
  -4   5   1      188.14      160.54     11.11 o
  -3   5   1      274.02      296.18      8.04 o
  -2   5   1      319.22      372.76      8.35 o
  -1   5   1      120.06      107.54      7.98 o
   0   5   1      289.02      320.87      8.34 o
   1   5   1     2012.07     2081.41     19.80 o
   2   5   1      226.12      211.81      7.06 o
   3   5   1      306.24      277.40     18.57 o
   4   5   1      353.05      376.92      6.79 o
   5   5   1       13.27        8.04      6.00 o
   6   5   1      139.98      145.04      8.25 o
   7   5   1      106.98      117.81      6.53 o
   8   5   1      153.36      139.00     10.50 o
   9   5   1      254.22      247.76     14.60 o
  10   5   1       25.06       32.84      9.34 o
  11   5   1      957.68      913.10     14.89 o
  12   5   1       46.84       67.55      9.29 o
  13   5   1      151.23      188.30      9.98 o
  14   5   1        3.86       23.60      9.10 o
  15   5   1      140.30      165.48      9.96 o
  16   5   1      116.56      135.37     10.11 o
  17   5   1      111.53      140.72     11.92 o
  18   5   1       12.89       23.07     11.52 o
  19   5   1        6.28       50.86     16.63 o
  20   5   1       18.52       49.24     30.19 o
 -19   6   1        0.70       28.39     12.57 o
 -18   6   1        1.15       37.72     13.85 o
 -17   6   1       90.88      121.26     12.50 o
 -16   6   1      113.01      130.50     11.02 o
 -15   6   1        4.91       31.28     12.14 o
 -14   6   1        2.74       35.18     16.08 o
 -13   6   1       44.90       43.38      8.80 o
 -12   6   1        0.04       20.48      8.63 o
 -11   6   1       44.71       60.82      8.65 o
 -10   6   1      320.69      308.51     12.87 o
  -9   6   1       91.23       99.14      9.19 o
  -8   6   1       75.72       97.08      9.80 o
  -7   6   1       69.38       62.96      7.29 o
  -6   6   1        0.00        2.38      4.56 o
  -5   6   1      222.87      232.69     17.31 o
  -4   6   1       50.54       54.69      4.85 o
  -3   6   1        0.00        5.88      4.76 o
  -2   6   1       88.63       86.80      4.69 o
  -1   6   1        1.38       18.81      6.06 o
   0   6   1        5.93        8.93      6.32 o
   1   6   1        0.03       11.72      4.77 o
   2   6   1      863.81      896.40     24.95 o
   3   6   1       91.62       73.28      7.97 o
   4   6   1      631.77      589.59     36.85 o
   5   6   1        0.25        7.56      6.54 o
   6   6   1      260.81      255.28     24.32 o
   7   6   1       43.69       73.34      7.14 o
   8   6   1      356.80      330.68     30.63 o
   9   6   1      423.09      397.42     34.15 o
  10   6   1        0.03       -5.42     11.53 o
  11   6   1       15.69       16.08     10.28 o
  12   6   1      640.14      675.97     16.57 o
  13   6   1       58.18       85.42     12.10 o
  14   6   1      223.49      247.72     10.77 o
  15   6   1        1.02       17.66      9.86 o
  16   6   1       84.07       99.41     10.50 o
  17   6   1       23.73       36.82     10.49 o
  18   6   1        0.18        8.37     10.46 o
  19   6   1       15.32       16.63     13.37 o
 -18   7   1        2.34       16.84     15.43 o
 -17   7   1        0.02       17.89     15.17 o
 -16   7   1      123.60      149.90     21.26 o
 -15   7   1        0.58       26.32     10.25 o
 -14   7   1        0.29       15.55     11.03 o
 -13   7   1       19.43       24.82     10.86 o
 -12   7   1        6.19       23.77      8.95 o
 -11   7   1      284.94      306.68     19.35 o
 -10   7   1        0.68       10.06      9.47 o
  -9   7   1       59.98       58.25      9.98 o
  -8   7   1      241.58      215.71     10.17 o
  -7   7   1      573.42      592.61      9.96 o
  -6   7   1        6.57       10.97      5.28 o
  -5   7   1      179.95      174.19     14.18 o
  -4   7   1       90.66       82.62      6.89 o
  -3   7   1       46.33       38.24      7.08 o
  -2   7   1      327.75      325.48     17.27 o
  -1   7   1      203.25      246.04      8.91 o
   0   7   1      407.81      436.86     17.86 o
   1   7   1      700.39      655.96      9.83 o
   2   7   1        5.23       19.02      6.96 o
   3   7   1        1.71        0.52      6.76 o
   4   7   1       53.52       59.68     11.06 o
   5   7   1        0.39        4.27      7.40 o
   6   7   1      147.50      146.68     14.09 o
   7   7   1      108.11       81.99      7.64 o
   8   7   1       52.68       39.91      7.46 o
   9   7   1       36.73       53.14     11.72 o
  10   7   1       23.68       32.58     22.98 o
  11   7   1       71.06       74.32     16.74 o
  12   7   1      153.56      164.06     11.82 o
  13   7   1       93.32       99.75     11.86 o
  14   7   1       46.53       71.05     12.50 o
  15   7   1      147.98      175.82     14.28 o
  16   7   1      126.11      113.33     11.39 o
  17   7   1        2.17       10.24     11.08 o
  18   7   1       29.41       30.27     14.13 o
 -16   8   1       11.77       36.47     16.57 o
 -15   8   1        2.81       35.11     11.87 o
 -14   8   1       68.50      101.22     11.30 o
 -13   8   1       25.44       83.16     17.57 o
 -12   8   1        3.99       29.52     11.84 o
 -11   8   1       25.88       67.76     13.46 o
 -10   8   1       48.02       52.88     13.70 o
  -9   8   1       29.51       31.89     12.90 o
  -8   8   1       66.21       63.84     11.71 o
  -7   8   1       18.25       24.39     11.59 o
  -6   8   1        3.62       18.68     11.35 o
  -5   8   1       10.47        6.42      9.79 o
  -4   8   1       39.40       40.00      8.79 o
  -3   8   1      163.73      147.02      7.93 o
  -2   8   1        0.11       15.06      7.72 o
  -1   8   1      265.83      247.05     20.01 o
   0   8   1       10.99       22.38      7.45 o
   1   8   1        2.26       19.56      8.21 o
   2   8   1      316.87      292.12     25.11 o
   3   8   1       29.87       30.90      8.10 o
   4   8   1       59.49       37.34     12.03 o
   5   8   1        2.10        8.35      9.27 o
   6   8   1       70.62       55.85      9.63 o
   7   8   1       28.15      120.32     69.40 o
   8   8   1      286.67      343.05     83.71 o
   9   8   1        1.91       65.15     52.72 o
  10   8   1        6.37       65.29     39.40 o
  11   8   1       50.76      117.87     44.26 o
  12   8   1        2.17       10.88     14.47 o
  13   8   1        0.13       26.76     17.05 o
  14   8   1       15.10       33.67     12.92 o
  15   8   1        1.73       17.25     13.10 o
  16   8   1        7.70       25.58     13.69 o
 -13   9   1        0.96       38.81     15.77 o
 -12   9   1        0.01       13.95     12.39 o
 -11   9   1       22.20       31.31     13.58 o
 -10   9   1       67.95       60.46     13.70 o
  -9   9   1        0.21       12.08     12.96 o
  -8   9   1        4.39        9.40     13.17 o
  -7   9   1        9.75       27.44     12.64 o
  -6   9   1       40.83       35.69     10.60 o
  -5   9   1       35.15       39.48     11.21 o
  -4   9   1        5.27        2.95     10.15 o
  -3   9   1       11.34       16.30      7.47 o
  -2   9   1       45.30       53.14      8.03 o
  -1   9   1        1.46       12.16      7.86 o
   0   9   1      160.22      139.67      9.04 o
   1   9   1       36.79       51.24      8.74 o
   2   9   1      451.68      389.06     27.03 o
   3   9   1      214.96      187.82     19.15 o
   4   9   1        0.00       12.71     10.03 o
   5   9   1        0.43       43.43     13.42 o
   6   9   1       65.07       83.42     14.05 o
   7   9   1        7.49       33.46     13.59 o
   8   9   1       15.84       37.50     16.29 o
   9   9   1        6.72       25.00     22.58 o
  10   9   1       14.06       82.47     21.01 o
  11   9   1      111.73      151.55     38.84 o
  12   9   1        9.44       31.62     20.38 o
  13   9   1       16.82       42.36     13.74 o
 -10  10   1        7.00        6.66     14.25 o
  -9  10   1        3.90        6.18     13.64 o
  -8  10   1        0.00        8.83     13.84 o
  -7  10   1        3.41        8.98     13.37 o
  -6  10   1        0.17       14.49      9.58 o
  -5  10   1       11.77       38.00     10.65 o
  -4  10   1       48.31       67.81     12.69 o
  -3  10   1       12.45       30.02      9.93 o
  -2  10   1       13.78       39.65      9.88 o
  -1  10   1       54.83       70.64     13.20 o
   0  10   1       20.50       23.21      8.70 o
   1  10   1       13.62       13.80      8.79 o
   2  10   1        2.61        0.65      8.65 o
   3  10   1        2.11       21.51     13.54 o
   4  10   1       25.09       27.07     14.03 o
   5  10   1       13.12       24.85     14.16 o
   6  10   1        0.88       13.59     14.47 o
   7  10   1        6.16       48.21     19.58 o
   8  10   1        1.86       26.74     14.45 o
   9  10   1       10.02       61.27     15.21 o
  10  10   1        6.92       56.46     15.35 o
  -3  11   1        2.14       22.64     10.34 o
  -2  11   1      106.00      141.31     12.53 o
  -1  11   1        2.81       32.57     11.02 o
   0  11   1       37.67       36.36     11.50 o
   1  11   1       14.61       54.73     29.26 o
   2  11   1        3.66       17.27     13.60 o
   3  11   1        2.44       24.06     17.92 o
 -23   0   2       33.28       32.99     26.38 o
 -22   0   2        9.70       34.64     25.20 o
 -21   0   2       10.39       26.21     24.65 o
 -20   0   2        1.00       21.26     23.79 o
 -19   0   2       20.26       17.61     23.25 o
 -18   0   2      130.03      145.26     24.59 o
 -17   0   2      132.39      121.75     10.25 o
 -16   0   2       88.74       88.26      9.74 o
 -15   0   2      958.14      841.97     22.86 o
 -14   0   2       96.58       86.99     15.18 o
 -13   0   2       27.06       27.85      7.01 o
 -12   0   2      107.35      124.44      8.73 o
 -11   0   2       33.76       28.67      6.59 o
 -10   0   2      484.88      493.68     10.34 o
  -9   0   2      278.47      331.03      9.38 o
  -8   0   2     5098.75     4992.41     20.31 o
  -7   0   2     1456.71     1508.09     12.09 o
  -6   0   2      793.46      786.22      9.42 o
  -5   0   2     1486.21     1441.01     27.82 o
  -4   0   2     1040.63      805.37     11.30 o
  -3   0   2     4596.58     4161.70     43.17 o
  -2   0   2    15361.96    17064.10    101.69 o
  -1   0   2    20438.27    22249.11    223.15 o
   0   0   2     2275.60     2744.82     37.86 o
   1   0   2     9937.72    11556.60    132.95 o
   2   0   2    13000.17    14871.85    153.94 o
   3   0   2        8.49       -2.53     10.14 o
   4   0   2      223.70      227.79      9.66 o
   5   0   2    10031.17    10163.05     86.53 o
   6   0   2     1719.01     2081.37     23.09 o
   7   0   2    10812.67    10626.78     80.59 o
   8   0   2     1796.67     1585.58     13.67 o
   9   0   2      371.21      327.78     10.07 o
  10   0   2      175.73      244.99     21.04 o
  11   0   2      212.10      267.23     15.59 o
  12   0   2      402.17      374.83     17.16 o
  13   0   2       94.98      103.44     16.74 o
  14   0   2      355.65      280.21     19.64 o
  15   0   2       52.58       62.48     19.13 o
  16   0   2      147.40      154.92     20.52 o
  17   0   2        0.04        8.78     20.16 o
  18   0   2      111.15      121.33     21.77 o
  19   0   2        2.13       53.42     27.04 o
  20   0   2       28.11       61.50     25.20 o
  21   0   2       29.76       43.70     18.01 o
  22   0   2      621.05      629.05     21.26 o
 -23   1   2       26.24       69.66     18.80 o
 -22   1   2       35.68       63.91     18.14 o
 -21   1   2       41.55       56.48     17.65 o
 -20   1   2        0.74       18.06     16.98 o
 -19   1   2        1.42       30.91     16.69 o
 -18   1   2      211.09      219.48     10.84 o
 -17   1   2      166.61      175.09     10.68 o
 -16   1   2      613.66      557.11     24.02 o
 -15   1   2      103.03      100.71      6.63 o
 -14   1   2      184.99      157.52      7.07 o
 -13   1   2        0.80        5.02      2.68 o
 -12   1   2      825.65      684.90     34.69 o
 -11   1   2       30.34       23.73      2.73 o
 -10   1   2      392.65      348.49     23.02 o
  -9   1   2       32.86       39.53      3.57 o
  -8   1   2       29.94       22.85      2.13 o
  -7   1   2     2467.13     2298.66     45.32 o
  -6   1   2        3.93       14.20      2.15 o
  -5   1   2        1.01        7.44      1.94 o
  -4   1   2      327.58      317.03      3.55 o
  -3   1   2     7255.76     7995.30     75.48 o
  -2   1   2     1087.81     1322.46     12.79 o
  -1   1   2      102.60      111.43      4.51 o
   0   1   2       72.67      100.04      3.68 o
   1   1   2     9043.01     9542.22     85.73 o
   2   1   2      268.64      258.36      7.23 o
   3   1   2     4248.08     4499.52     17.75 o
   4   1   2      507.17      566.33      5.86 o
   5   1   2     1237.57     1120.94     13.16 o
   6   1   2      303.70      296.05      6.40 o
   7   1   2      555.03      472.12     13.60 o
   8   1   2      139.29      155.11      7.85 o
   9   1   2       71.95       88.28      7.74 o
  10   1   2      403.13      420.56      9.10 o
  11   1   2      358.89      369.47      9.51 o
  12   1   2       12.07       19.83     10.49 o
  13   1   2      156.78      136.63     12.32 o
  14   1   2      252.67      227.23     11.18 o
  15   1   2        2.24       32.08     17.79 o
  16   1   2       49.27       46.22      8.79 o
  17   1   2      246.44      249.94     10.22 o
  18   1   2      166.01      168.28     10.01 o
  19   1   2       59.69       49.21      9.80 o
  20   1   2       70.16       90.14     13.72 o
  21   1   2       38.48       58.82     13.98 o
  22   1   2        6.34       39.33     12.67 o
 -22   2   2        6.63        3.61     18.18 o
 -21   2   2        3.61       20.87     17.67 o
 -20   2   2        4.51       14.33     10.64 o
 -19   2   2       14.45       35.02     10.60 o
 -18   2   2      418.56      369.49     26.44 o
 -17   2   2      423.16      381.06     16.03 o
 -16   2   2       44.81       60.96     10.57 o
 -15   2   2       80.58       85.94     10.59 o
 -14   2   2     1296.02     1188.09     17.89 o
 -13   2   2        7.38       16.38      4.01 o
 -12   2   2      600.97      475.22     16.35 o
 -11   2   2       26.82       33.99      2.66 o
 -10   2   2      357.15      274.66     20.19 o
  -9   2   2      101.51       93.37      3.37 o
  -8   2   2        0.19       10.21      3.24 o
  -7   2   2       38.68       31.83      2.91 o
  -6   2   2       63.62       57.43      2.88 o
  -5   2   2     4303.54     4316.87     23.08 o
  -4   2   2      832.64      892.77     19.06 o
  -3   2   2      365.89      353.37      6.41 o
  -2   2   2     3737.95     4231.73     49.02 o
  -1   2   2     4767.07     5560.51     24.34 o
   0   2   2       85.92       70.07      6.82 o
   1   2   2        2.60        4.38      3.06 o
   2   2   2     6164.30     6474.81     61.67 o
   3   2   2       12.89        5.90      4.34 o
   4   2   2        4.42       -1.02      4.92 o
   5   2   2       35.94       35.29      6.70 o
   6   2   2      106.61      117.02      6.60 o
   7   2   2      765.25      731.13      9.34 o
   8   2   2      784.76      795.10     16.09 o
   9   2   2      155.70      158.10      7.03 o
  10   2   2       66.70       58.49      7.01 o
  11   2   2       97.06       79.91      7.46 o
  12   2   2       36.72       31.59      7.75 o
  13   2   2        0.44        8.34      8.13 o
  14   2   2       39.45       44.88      8.71 o
  15   2   2       11.85       13.01      8.84 o
  16   2   2       40.15       42.28      9.09 o
  17   2   2       11.69       25.60      9.23 o
  18   2   2       42.84       54.12      9.75 o
  19   2   2       52.92       62.78     10.11 o
  20   2   2       50.12       69.52     13.69 o
  21   2   2        4.20       28.69     14.12 o
  22   2   2        0.68       11.91     14.77 o
 -22   3   2        8.74       15.66     18.03 o
 -21   3   2        0.06       15.87     11.61 o
 -20   3   2       44.15       31.89     11.40 o
 -19   3   2      106.41       89.39     11.66 o
 -18   3   2       20.26       39.17     11.41 o
 -17   3   2       56.80       57.44     11.56 o
 -16   3   2      189.47      218.91     12.26 o
 -15   3   2      135.72       97.57     11.34 o
 -14   3   2      161.25      142.38      7.49 o
 -13   3   2      563.33      527.07     12.34 o
 -12   3   2      478.90      436.89     16.74 o
 -11   3   2      312.25      270.50      7.20 o
 -10   3   2       79.96       74.85      6.21 o
  -9   3   2      500.59      445.29     12.78 o
  -8   3   2     1000.98     1022.17     12.73 o
  -7   3   2      511.78      521.08      8.83 o
  -6   3   2      383.33      468.37     10.29 o
  -5   3   2      532.44      644.96      9.43 o
  -4   3   2      612.72      722.88     23.59 o
  -3   3   2      836.82      858.43     12.30 o
  -2   3   2      200.81      189.52      4.72 o
  -1   3   2      290.17      272.52      5.05 o
   0   3   2        0.62        6.67      5.76 o
   1   3   2      241.47      239.87      5.52 o
   2   3   2      473.88      468.98      7.54 o
   3   3   2      719.67      713.73      5.32 o
   4   3   2      348.51      383.42     11.06 o
   5   3   2      757.50      726.79     10.19 o
   6   3   2       10.34       12.43      7.41 o
   7   3   2      615.33      552.33      9.84 o
   8   3   2      234.08      191.90      7.33 o
   9   3   2        0.39        1.00      6.85 o
  10   3   2       81.89       75.60      8.75 o
  11   3   2      521.27      522.94      9.42 o
  12   3   2       22.96       29.39      7.39 o
  13   3   2      343.68      337.34     10.01 o
  14   3   2      198.33      174.95      9.83 o
  15   3   2      332.95      328.51     10.82 o
  16   3   2        4.49        9.08      9.51 o
  17   3   2       18.89       23.01      9.67 o
  18   3   2       70.90       60.39     10.04 o
  19   3   2       46.28       43.07     10.26 o
  20   3   2        7.92       18.01     13.89 o
  21   3   2       20.79       30.81     14.46 o
  22   3   2        0.01       15.29     15.15 o
 -21   4   2        7.53       25.68     12.37 o
 -20   4   2       41.61       49.25     12.63 o
 -19   4   2      170.94      136.66     18.23 o
 -18   4   2        1.67       21.40     11.79 o
 -17   4   2       23.46       33.42     11.70 o
 -16   4   2      106.77       97.29     11.94 o
 -15   4   2      116.90      110.79     11.92 o
 -14   4   2      252.57      210.58     11.67 o
 -13   4   2       91.02       81.16      7.96 o
 -12   4   2     1072.51     1013.55     27.90 o
 -11   4   2      625.15      606.95     17.98 o
 -10   4   2      199.21      188.03      8.27 o
  -9   4   2      252.74      292.16     11.03 o
  -8   4   2       29.46       28.83      6.14 o
  -7   4   2      128.62      139.52      4.92 o
  -6   4   2      126.10       68.78     13.46 o
  -5   4   2       57.54       43.35      5.99 o
  -4   4   2      768.88      738.59     14.80 o
  -3   4   2      706.58      672.54      7.67 o
  -2   4   2      112.13      119.42      7.11 o
  -1   4   2     1018.30      944.00     15.07 o
   0   4   2      473.86      460.07      9.18 o
   1   4   2      367.26      292.29      9.12 o
   2   4   2     1145.48     1160.01     12.10 o
   3   4   2     1148.75     1255.75     18.17 o
   4   4   2      534.78      619.40     10.06 o
   5   4   2      318.55      299.54      7.29 o
   6   4   2       26.21       33.39      5.67 o
   7   4   2        4.23        3.03      4.48 o
   8   4   2      365.52      351.94      9.81 o
   9   4   2       22.60       17.52      7.45 o
  10   4   2      108.51      116.13      8.22 o
  11   4   2       13.78       25.18      8.14 o
  12   4   2     1297.19     1243.31     14.08 o
  13   4   2       72.57       85.92      9.32 o
  14   4   2      346.38      347.08     12.01 o
  15   4   2        9.55       16.84     10.46 o
  16   4   2        7.26       13.38     10.55 o
  17   4   2       89.42      106.61     11.49 o
  18   4   2        2.48       24.77     13.08 o
  19   4   2       29.64       80.79     17.89 o
  20   4   2        0.13       38.69     16.37 o
  21   4   2       23.55       93.91     27.58 o
 -20   5   2      120.63      130.18     23.75 o
 -19   5   2      206.52      170.71     13.35 o
 -18   5   2      117.78      109.01     15.62 o
 -17   5   2       16.68       36.83     12.27 o
 -16   5   2       64.93       64.75     12.07 o
 -15   5   2        1.65       12.11     11.80 o
 -14   5   2      269.04      251.22      9.56 o
 -13   5   2       67.86       75.38      9.28 o
 -12   5   2        2.80       10.38      9.00 o
 -11   5   2       82.47       81.95      9.92 o
 -10   5   2       31.12       40.13      8.95 o
  -9   5   2        1.59        1.67      6.85 o
  -8   5   2      245.46      243.05      8.68 o
  -7   5   2      200.32      209.73     10.54 o
  -6   5   2       99.66       83.42      8.06 o
  -5   5   2        0.53        6.19      3.92 o
  -4   5   2       17.91       30.02      4.62 o
  -3   5   2      356.96      363.33     13.57 o
  -2   5   2      188.94      177.52     12.28 o
  -1   5   2      364.37      335.33     13.93 o
   0   5   2     1430.91     1538.11     12.68 o
   1   5   2       15.43       15.16     10.60 o
   2   5   2      770.36      818.43     13.76 o
   3   5   2      450.79      503.10     10.28 o
   4   5   2       10.73       13.92      6.53 o
   5   5   2       95.48       88.84      7.76 o
   6   5   2        0.34       11.24      6.53 o
   7   5   2      212.15      229.91     14.38 o
   8   5   2       13.05       10.06      9.08 o
   9   5   2       40.88       51.76      9.39 o
  10   5   2      318.70      318.74     11.85 o
  11   5   2      763.46      852.49     23.35 o
  12   5   2      615.33      641.44     11.88 o
  13   5   2      314.67      290.70     10.68 o
  14   5   2       56.38       65.09      9.82 o
  15   5   2        2.64        6.60      9.56 o
  16   5   2       60.75       67.18      9.91 o
  17   5   2        0.63        3.83     10.08 o
  18   5   2       11.04       29.50     11.77 o
  19   5   2       28.27       40.10     12.40 o
  20   5   2       27.81       68.11     26.55 o
 -19   6   2       28.75       32.18     12.73 o
 -18   6   2      247.03      262.27     14.60 o
 -17   6   2       86.81      103.34     17.06 o
 -16   6   2        4.32       30.94     11.84 o
 -15   6   2        4.08       35.45     19.92 o
 -14   6   2       68.95       72.74      8.84 o
 -13   6   2        0.30       13.93      8.39 o
 -12   6   2      166.33      147.28      9.25 o
 -11   6   2        4.78       22.37      8.26 o
 -10   6   2        4.85       14.98      7.98 o
  -9   6   2       38.09       37.39      6.70 o
  -8   6   2        2.24        7.45      6.63 o
  -7   6   2       12.36       13.23      4.96 o
  -6   6   2       40.13       37.78      4.11 o
  -5   6   2       54.51       44.33      6.56 o
  -4   6   2        8.98       18.35      4.01 o
  -3   6   2      595.28      621.37     13.79 o
  -2   6   2        8.57       34.99     12.91 o
  -1   6   2     1359.94     1418.48     15.78 o
   0   6   2       42.12       43.56      6.19 o
   1   6   2       53.17       39.74      4.28 o
   2   6   2       61.14       50.46      8.27 o
   3   6   2      233.73      235.46     11.10 o
   4   6   2       42.27       42.29      7.68 o
   5   6   2      186.40      207.41     16.69 o
   6   6   2       21.81       20.26      6.91 o
   7   6   2      159.03      160.88      8.73 o
   8   6   2       66.53       79.34     14.11 o
   9   6   2       59.14       72.45     14.66 o
  10   6   2        0.01       -1.82     10.47 o
  11   6   2        7.12        8.54      9.48 o
  12   6   2       17.52       24.85      9.73 o
  13   6   2       56.37       71.72     10.27 o
  14   6   2        0.01        3.98     10.16 o
  15   6   2       11.34       11.57     10.36 o
  16   6   2       12.34       15.70     10.49 o
  17   6   2       27.91       33.59     10.99 o
  18   6   2       98.17      102.78     14.20 o
  19   6   2        6.57       12.90     13.27 o
 -17   7   2       34.08       34.96     16.49 o
 -16   7   2        6.69       19.08     15.43 o
 -15   7   2        0.45       16.82     15.16 o
 -14   7   2        1.72       16.01     10.34 o
 -13   7   2       67.59       84.23     10.67 o
 -12   7   2       60.08       42.76     10.47 o
 -11   7   2       11.52       23.76     10.33 o
 -10   7   2      239.49      188.27     12.99 o
  -9   7   2      163.51      179.38      9.02 o
  -8   7   2       85.02       79.96      8.60 o
  -7   7   2      504.14      482.64     23.44 o
  -6   7   2       37.19       33.27      8.37 o
  -5   7   2       38.73       44.57      6.16 o
  -4   7   2      183.47      197.43      8.96 o
  -3   7   2        5.55       19.39      6.52 o
  -2   7   2      307.71      305.45      8.44 o
  -1   7   2        0.14       23.83     14.68 o
   0   7   2     1262.50     1220.32     37.72 o
   1   7   2     1010.80     1094.69     26.80 o
   2   7   2       58.60       53.09      9.88 o
   3   7   2      205.03      209.05     14.66 o
   4   7   2       81.21       77.59     10.98 o
   5   7   2      116.08       82.27      8.77 o
   6   7   2      163.10      172.12      9.88 o
   7   7   2        7.81       19.17      7.63 o
   8   7   2       15.50       25.16      8.60 o
   9   7   2       99.70      113.42     15.76 o
  10   7   2        3.85       18.78     10.57 o
  11   7   2        2.91       10.70     10.99 o
  12   7   2       13.40       12.48     11.42 o
  13   7   2        3.44       10.44     10.50 o
  14   7   2       22.37       15.54     10.79 o
  15   7   2        6.21        2.74     11.03 o
  16   7   2        1.16        0.70     11.47 o
  17   7   2      112.77      104.96     13.72 o
 -15   8   2        6.22       23.01     16.30 o
 -14   8   2        1.21        1.23     11.26 o
 -13   8   2        2.45       10.08     10.90 o
 -12   8   2      125.15      113.25     13.93 o
 -11   8   2      322.96      293.98     17.88 o
 -10   8   2        0.55       12.06     12.45 o
  -9   8   2        0.12       -5.51     10.12 o
  -8   8   2      262.64      227.74     10.21 o
  -7   8   2       40.20       51.96      8.87 o
  -6   8   2      404.11      347.09     10.25 o
  -5   8   2        0.34       21.53      8.68 o
  -4   8   2      157.17      154.02      9.15 o
  -3   8   2       45.76       45.61      7.13 o
  -2   8   2       94.06      113.51      8.75 o
  -1   8   2      178.75      188.40      8.60 o
   0   8   2       29.15       52.56     13.10 o
   1   8   2      203.00      203.93     12.37 o
   2   8   2      297.27      335.91     14.24 o
   3   8   2      727.81      817.04     21.64 o
   4   8   2      567.68      536.60     16.48 o
   5   8   2      178.76      155.77     16.60 o
   6   8   2      136.51       94.31     11.58 o
   7   8   2      196.28      188.55     14.54 o
   8   8   2       28.14       42.85     13.32 o
   9   8   2        0.00       13.19     11.26 o
  10   8   2       70.93       79.43     11.61 o
  11   8   2        0.86       20.86     11.61 o
  12   8   2      459.41      546.55     17.67 o
  13   8   2        1.83       15.93     10.77 o
  14   8   2       41.19       58.38     11.44 o
  15   8   2        1.17        6.34     11.59 o
 -13   9   2        2.94       13.32     12.14 o
 -12   9   2        4.26        9.54     11.90 o
 -11   9   2        7.25       11.00     11.54 o
 -10   9   2        2.16       11.93     13.13 o
  -9   9   2        0.01       12.01     12.82 o
  -8   9   2        0.06       -2.14     11.57 o
  -7   9   2        6.98       10.72      9.18 o
  -6   9   2       32.70       35.26      9.29 o
  -5   9   2        1.83       12.40      8.83 o
  -4   9   2       13.41       24.88      9.03 o
  -3   9   2        7.01       26.41     10.74 o
  -2   9   2      523.16      484.97     37.79 o
  -1   9   2      290.77      268.32     18.72 o
   0   9   2        0.01       19.34      8.96 o
   1   9   2       17.01       26.67      8.86 o
   2   9   2       12.49       25.80      9.72 o
   3   9   2        0.33       17.07     12.84 o
   4   9   2        9.30        1.71     10.72 o
   5   9   2        9.00       22.13     10.10 o
   6   9   2       15.05       42.25     14.51 o
   7   9   2       36.84       56.59     29.50 o
   8   9   2       27.60       59.56     22.95 o
   9   9   2       13.31       38.78     15.48 o
  10   9   2        1.64       17.96     15.68 o
  11   9   2        6.05       11.71     15.60 o
  12   9   2        0.01       38.09     16.55 o
  13   9   2        0.09        5.30     13.99 o
  -9  10   2       10.50       24.42     13.11 o
  -8  10   2        0.37        3.43     11.10 o
  -7  10   2        4.05        0.95     10.80 o
  -6  10   2       26.12       33.27      9.85 o
  -5  10   2       73.86       88.55     10.31 o
  -4  10   2        0.68        7.41      9.66 o
  -3  10   2       35.59       54.87     10.12 o
  -2  10   2      257.02      234.75     11.80 o
  -1  10   2       47.04       42.95     11.56 o
   0  10   2        5.75       16.38     10.81 o
   1  10   2        4.42        8.60      9.28 o
   2  10   2       46.94       60.98      9.86 o
   3  10   2       27.40       56.79     10.72 o
   4  10   2        0.13       31.19     13.25 o
   5  10   2        3.46       45.31     12.16 o
   6  10   2       59.65       82.80     20.61 o
   7  10   2       26.91       64.54     12.49 o
   8  10   2        6.91       33.36     12.78 o
   9  10   2       17.67       35.53     16.87 o
  -1  11   2        1.52        3.61     12.02 o
   0  11   2       13.60        3.59     11.68 o
 -22   1   3        0.00       17.69     18.14 o
 -21   1   3       14.64       38.99     17.77 o
 -20   1   3       43.74       60.01     17.63 o
 -19   1   3      157.58      142.93     17.67 o
 -18   1   3       23.15       28.03      9.47 o
 -17   1   3      281.20      233.42     18.82 o
 -16   1   3       69.13       70.77      9.59 o
 -15   1   3      449.05      412.99     15.47 o
 -14   1   3      288.08      262.34      9.46 o
 -13   1   3       23.42       25.63      5.45 o
 -12   1   3      148.34      150.26      6.02 o
 -11   1   3      962.21      984.07     14.29 o
 -10   1   3      582.79      552.19     10.61 o
  -9   1   3        2.56        4.08      4.83 o
  -8   1   3      247.07      275.58      6.22 o
  -7   1   3      113.15      103.09      8.95 o
  -6   1   3       59.12       66.27      2.83 o
  -5   1   3     5340.23     5673.62     53.89 o
  -4   1   3      847.25      810.64      5.96 o
  -3   1   3      350.08      483.21      7.83 o
  -2   1   3     1050.36     1120.66     12.93 o
  -1   1   3      488.04      519.74      6.57 o
   0   1   3     1147.22     1256.10     10.09 o
   1   1   3     4990.66     5723.18     64.16 o
   2   1   3     3956.30     4479.90     28.30 o
   3   1   3      944.09      881.06     11.12 o
   4   1   3      153.71      183.44      4.31 o
   5   1   3     1172.70     1194.10     11.64 o
   6   1   3      333.41      316.56      5.78 o
   7   1   3     2754.26     2735.07     11.73 o
   8   1   3        3.66        6.32      5.51 o
   9   1   3       17.84       16.88      5.81 o
  10   1   3       10.05       16.82      6.21 o
  11   1   3      258.36      253.18      9.02 o
  12   1   3        9.10       17.69      7.24 o
  13   1   3       86.30       88.80      8.11 o
  14   1   3       93.47      107.88     14.54 o
  15   1   3        8.23       18.74      8.93 o
  16   1   3       17.11       33.77      9.27 o
  17   1   3        0.01       12.48      8.07 o
  18   1   3      145.83      143.62     11.45 o
  19   1   3       97.51      106.24      9.26 o
  20   1   3       11.60       28.61     10.34 o
  21   1   3       51.10       63.53     23.45 o
  22   1   3       81.35       86.01     18.17 o
 -22   2   3        0.50       19.44     18.80 o
 -21   2   3        4.86       12.56     17.66 o
 -20   2   3       59.06       40.66     17.69 o
 -19   2   3      192.69      221.76     18.22 o
 -18   2   3       13.50       19.94     10.40 o
 -17   2   3        0.03        8.64     10.28 o
 -16   2   3      483.19      525.30     18.52 o
 -15   2   3      293.78      252.34     13.40 o
 -14   2   3       24.37       20.42     10.27 o
 -13   2   3      121.54      107.31     13.02 o
 -12   2   3      154.82      112.73     13.40 o
 -11   2   3      637.64      466.55     34.70 o
 -10   2   3      974.52      859.51     62.43 o
  -9   2   3        8.51        9.90      4.03 o
  -8   2   3      843.43      735.14     14.28 o
  -7   2   3      373.68      392.68      6.95 o
  -6   2   3      816.56      761.74     17.19 o
  -5   2   3     1038.64      973.18     12.33 o
  -4   2   3     4096.80     4361.30     48.86 o
  -3   2   3      268.99      246.47      5.56 o
  -2   2   3      151.96      200.58      4.67 o
  -1   2   3     1289.38     1245.02     14.96 o
   0   2   3      971.81     1110.78     13.07 o
   1   2   3     5080.75     5853.64     46.96 o
   2   2   3      199.01      170.41      4.97 o
   3   2   3     3705.60     3902.32     21.88 o
   4   2   3       31.03       41.88      6.26 o
   5   2   3      712.42      661.88      9.01 o
   6   2   3      462.59      414.96      7.53 o
   7   2   3      632.29      543.27      8.89 o
   8   2   3      641.54      613.63      8.97 o
   9   2   3        3.68        5.91      6.15 o
  10   2   3       14.26       13.25      6.46 o
  11   2   3        0.67       11.22      6.13 o
  12   2   3        2.40       13.31      6.60 o
  13   2   3      506.45      465.16      9.80 o
  14   2   3      151.01      160.60      9.80 o
  15   2   3      208.57      200.94     10.95 o
  16   2   3       41.25       44.86      8.12 o
  17   2   3        7.90       20.39      8.21 o
  18   2   3       40.90       51.62     10.48 o
  19   2   3       84.61      108.36      9.60 o
  20   2   3        1.67       31.64     12.60 o
  21   2   3       57.65       97.52     16.82 o
 -21   3   3        7.64       18.54     18.16 o
 -20   3   3        0.29        5.54     11.09 o
 -19   3   3      130.31      152.89     22.06 o
 -18   3   3      115.80      100.66     13.93 o
 -17   3   3        2.54       13.82     11.03 o
 -16   3   3       82.20       65.67     12.65 o
 -15   3   3        8.94       12.32     11.00 o
 -14   3   3      298.35      280.08     16.60 o
 -13   3   3      602.23      539.70     16.55 o
 -12   3   3       70.60       48.41      6.24 o
 -11   3   3       32.13       17.88      5.82 o
 -10   3   3      653.60      552.12     19.59 o
  -9   3   3        1.86        4.86      4.06 o
  -8   3   3      363.84      344.20      9.71 o
  -7   3   3      176.98      191.82      5.63 o
  -6   3   3       88.71       65.93      7.38 o
  -5   3   3      400.61      441.35      9.16 o
  -4   3   3      401.09      521.16     17.22 o
  -3   3   3        5.81        5.46      5.64 o
  -2   3   3       23.42       32.03      4.31 o
  -1   3   3     2784.90     2737.14     51.94 o
   0   3   3      205.40      195.29      6.90 o
   1   3   3       78.10       91.04      6.66 o
   2   3   3      510.00      532.21     10.65 o
   3   3   3       73.37       86.91      4.96 o
   4   3   3     1863.15     1940.91     29.35 o
   5   3   3     1946.15     2073.60     19.52 o
   6   3   3      472.45      472.02     12.78 o
   7   3   3      240.01      227.90      9.36 o
   8   3   3      604.87      555.77     11.14 o
   9   3   3       76.49       75.75      6.65 o
  10   3   3       46.31       53.74      6.93 o
  11   3   3       31.24       39.82      8.82 o
  12   3   3      181.30      167.93      8.41 o
  13   3   3      128.63      141.41      8.79 o
  14   3   3      543.46      509.43     10.64 o
  15   3   3       88.56       87.38     10.92 o
  16   3   3        3.30       26.14     10.00 o
  17   3   3       52.19       66.96      8.73 o
  18   3   3      205.11      207.18     11.40 o
  19   3   3       25.08       46.16      9.26 o
  20   3   3        0.37       30.11     10.58 o
  21   3   3        0.00       53.95     17.79 o
 -21   4   3       38.85       48.39     14.35 o
 -20   4   3       13.48       16.74     11.97 o
 -19   4   3       14.46       23.87     11.85 o
 -18   4   3       10.88        9.56     11.83 o
 -17   4   3       50.30       37.73     11.70 o
 -16   4   3       42.14       36.19     11.43 o
 -15   4   3       75.36       55.62     11.65 o
 -14   4   3       22.10       21.38     11.24 o
 -13   4   3       63.36       46.74      7.17 o
 -12   4   3       39.05       31.23      7.19 o
 -11   4   3       51.04       29.12      7.07 o
 -10   4   3        0.78        0.69      6.79 o
  -9   4   3       26.53       37.45      5.41 o
  -8   4   3        0.06        6.88      4.34 o
  -7   4   3       25.27       27.66      4.77 o
  -6   4   3       68.65       65.31      8.74 o
  -5   4   3      145.35      160.45     12.11 o
  -4   4   3      614.78      576.75      8.10 o
  -3   4   3        8.60       10.67      3.83 o
  -2   4   3        0.00        0.94      3.08 o
  -1   4   3      657.75      646.30     15.17 o
   0   4   3      202.07      239.33      7.62 o
   1   4   3       53.88      105.94      6.27 o
   2   4   3      330.31      330.87     12.11 o
   3   4   3       35.09       48.01      3.77 o
   4   4   3      168.10      159.94      4.85 o
   5   4   3     2106.45     2117.47     27.43 o
   6   4   3      996.61      947.91     18.47 o
   7   4   3      438.29      391.33      9.07 o
   8   4   3      168.30      149.45      9.61 o
   9   4   3     1434.74     1421.22     31.78 o
  10   4   3      353.98      356.73      9.59 o
  11   4   3      155.39      151.44     10.31 o
  12   4   3      325.43      304.52     11.48 o
  13   4   3      155.15      151.46     11.08 o
  14   4   3      735.78      741.00     26.77 o
  15   4   3      452.27      460.78     13.07 o
  16   4   3      112.50      106.33     11.34 o
  17   4   3      352.44      312.08     11.06 o
  18   4   3      134.94      115.31     10.52 o
  19   4   3       91.00      118.92     12.32 o
  20   4   3       50.98       88.95     13.21 o
 -20   5   3        1.14       16.23     12.38 o
 -19   5   3       14.98       17.83     12.38 o
 -18   5   3        3.87       13.98     14.07 o
 -17   5   3        1.40        7.84     11.72 o
 -16   5   3      231.61      224.62     24.48 o
 -15   5   3       65.79       49.75     12.01 o
 -14   5   3      124.78      120.74     13.94 o
 -13   5   3      234.91      211.31     19.32 o
 -12   5   3      123.50      116.68      8.50 o
 -11   5   3       16.50       17.85      8.62 o
 -10   5   3       28.44       24.08      7.19 o
  -9   5   3      118.50      105.32      5.30 o
  -8   5   3        2.93        6.32      4.60 o
  -7   5   3       29.36       15.97      4.71 o
  -6   5   3       34.25       53.65      7.80 o
  -5   5   3      206.16      182.81     11.66 o
  -4   5   3      294.37      323.59     11.33 o
  -3   5   3      131.41       90.69     18.78 o
  -2   5   3      496.22      508.39      9.19 o
  -1   5   3       99.38       98.13      4.73 o
   0   5   3      126.09       98.71      5.09 o
   1   5   3        9.96       -2.68      7.13 o
   2   5   3       91.54      101.86      7.45 o
   3   5   3      117.23      143.41      7.81 o
   4   5   3        4.42        3.70      4.16 o
   5   5   3      190.66      177.78      5.69 o
   6   5   3      445.99      421.44      6.59 o
   7   5   3      695.94      633.28     15.85 o
   8   5   3      212.26      204.73      5.17 o
   9   5   3      118.48      150.63     10.24 o
  10   5   3      418.01      428.40      9.64 o
  11   5   3      177.60      189.93     10.02 o
  12   5   3        0.07       -2.51      9.25 o
  13   5   3      212.54      212.85     14.30 o
  14   5   3       87.88      102.79     11.24 o
  15   5   3       86.36       87.17     11.39 o
  16   5   3        7.88        6.68     11.28 o
  17   5   3       23.47       32.77     11.84 o
  18   5   3       50.54       72.40     12.04 o
  19   5   3        0.40       26.89     14.11 o
 -19   6   3        2.90        6.63     14.36 o
 -18   6   3        3.31       19.45     13.83 o
 -17   6   3        3.35        1.06     13.94 o
 -16   6   3       77.11       85.77     23.64 o
 -15   6   3        7.83       -1.33     21.01 o
 -14   6   3      126.14      144.47     48.91 o
 -13   6   3        0.38        6.35      9.15 o
 -12   6   3       56.20       59.67     11.57 o
 -11   6   3        0.17        6.34      9.36 o
 -10   6   3       77.60       66.17      8.18 o
  -9   6   3       26.85       32.86      7.92 o
  -8   6   3      251.95      269.22      9.24 o
  -7   6   3      114.97      102.05      7.79 o
  -6   6   3      110.00      102.24     15.49 o
  -5   6   3      230.16      237.41     16.60 o
  -4   6   3        9.97       23.59      7.78 o
  -3   6   3     1540.92     1543.20     18.39 o
  -2   6   3      732.37      781.99     12.64 o
  -1   6   3      280.89      256.66      9.02 o
   0   6   3      133.35      148.26      7.32 o
   1   6   3        4.88       -2.39      5.47 o
   2   6   3       28.44       25.70      7.91 o
   3   6   3      142.01      126.58      8.44 o
   4   6   3      203.21      202.36      9.19 o
   5   6   3        1.01       -2.52      8.02 o
   6   6   3       73.57       76.00      8.44 o
   7   6   3      245.75      268.38     11.59 o
   8   6   3      224.87      286.16     12.05 o
   9   6   3      504.55      494.28     12.96 o
  10   6   3      106.89      103.72     11.50 o
  11   6   3       75.20       78.70     12.65 o
  12   6   3      199.32      183.07     11.93 o
  13   6   3      225.60      216.90     17.16 o
  14   6   3      196.55      212.63     15.42 o
  15   6   3       41.34       39.18     13.44 o
  16   6   3        5.85        8.05     12.18 o
  17   6   3       70.05       61.60     12.89 o
  18   6   3       49.75       64.48     16.32 o
 -17   7   3       58.25       60.73     15.59 o
 -16   7   3       88.63      102.98     40.40 o
 -15   7   3       22.62       26.23     27.20 o
 -14   7   3        0.33       -4.27     14.66 o
 -13   7   3        5.02       13.10     14.40 o
 -12   7   3      202.58      154.66     22.70 o
 -11   7   3       27.40       31.60     13.89 o
 -10   7   3       31.68       30.89      8.54 o
  -9   7   3       79.59       68.68     11.14 o
  -8   7   3      445.36      381.27     11.42 o
  -7   7   3       86.06       68.65      9.68 o
  -6   7   3        6.85       -1.04      8.45 o
  -5   7   3       25.68       22.73      9.96 o
  -4   7   3      306.25      319.88     13.65 o
  -3   7   3       29.77       40.24     10.33 o
  -2   7   3       21.37       33.24     10.15 o
  -1   7   3      119.02      172.37     13.75 o
   0   7   3      744.13      749.03     13.70 o
   1   7   3      472.52      453.58     12.73 o
   2   7   3      318.31      281.51     11.52 o
   3   7   3       76.91       68.72      8.88 o
   4   7   3        0.77        5.46      8.56 o
   5   7   3        9.14        5.82      8.49 o
   6   7   3        1.02       -0.25      8.39 o
   7   7   3       10.51        9.62      8.41 o
   8   7   3        2.18       -1.28     10.87 o
   9   7   3        3.16        0.32     10.88 o
  10   7   3       59.20       50.92     11.63 o
  11   7   3       69.63       77.55     11.77 o
  12   7   3       42.47       44.80     10.48 o
  13   7   3      193.57      234.17     16.28 o
  14   7   3        3.50      -22.81     13.76 o
  15   7   3      140.71      122.86     13.38 o
  16   7   3       59.15       40.43     17.91 o
 -15   8   3        3.10       21.36     14.20 o
 -14   8   3        5.82       50.10     14.72 o
 -13   8   3        1.28       22.71     15.09 o
 -12   8   3        9.31       25.60     12.79 o
 -11   8   3        1.73       16.69     10.58 o
 -10   8   3       34.05       44.13      9.28 o
  -9   8   3       24.69       12.23      9.72 o
  -8   8   3       46.13       40.90      9.99 o
  -7   8   3       17.40       12.43      9.28 o
  -6   8   3      162.52      152.98      9.58 o
  -5   8   3       83.44       87.98      9.07 o
  -4   8   3       45.37       63.99     11.78 o
  -3   8   3      134.14      105.91     11.01 o
  -2   8   3       23.63       17.41     10.69 o
  -1   8   3       31.58       16.87     10.43 o
   0   8   3        2.57        0.31      8.97 o
   1   8   3       47.59       30.51      9.19 o
   2   8   3       53.83       70.07      9.37 o
   3   8   3      228.14      238.16     14.49 o
   4   8   3       23.14       25.51      8.99 o
   5   8   3       85.46       72.98      9.15 o
   6   8   3        6.65        7.18      8.66 o
   7   8   3      189.07      181.96     13.04 o
   8   8   3        2.05        6.49     11.64 o
   9   8   3       74.03       93.35     12.39 o
  10   8   3       36.72       40.55     12.21 o
  11   8   3       61.76       81.51     12.79 o
  12   8   3       98.59      110.55     11.48 o
  13   8   3        2.13       -1.15     11.30 o
  14   8   3        8.09       12.48     11.54 o
 -12   9   3        1.42       23.97     11.56 o
 -11   9   3        0.01       10.99     11.47 o
 -10   9   3        3.68       10.05     10.56 o
  -9   9   3        6.62        8.96     10.46 o
  -8   9   3        3.69       18.61     10.51 o
  -7   9   3        3.84        3.55     12.09 o
  -6   9   3      199.15      156.84     10.05 o
  -5   9   3      116.76      116.66      9.82 o
  -4   9   3       10.58       14.98     11.69 o
  -3   9   3       26.99       28.75     10.90 o
  -2   9   3       42.11       45.85     11.25 o
  -1   9   3       29.11       49.91     12.86 o
   0   9   3      211.27      185.19     21.51 o
   1   9   3        0.18        5.75     11.02 o
   2   9   3       37.83       28.16     11.71 o
   3   9   3        1.18       11.09     10.72 o
   4   9   3        0.74       17.51     10.48 o
   5   9   3        0.19        5.27      9.89 o
   6   9   3        0.53        4.50      9.76 o
   7   9   3       36.91       57.04     15.39 o
   8   9   3       27.24       45.17     19.95 o
   9   9   3        0.07        9.77     16.42 o
  10   9   3      126.22      150.04     17.63 o
  11   9   3       53.97       85.74     17.57 o
  12   9   3        3.79       -2.02     35.70 o
  -8  10   3      122.73       93.51     11.95 o
  -7  10   3       10.50       19.29     11.19 o
  -6  10   3       38.81       41.08     13.78 o
  -5  10   3      133.49      150.77     12.56 o
  -4  10   3       38.31       33.28     11.67 o
  -3  10   3       15.35        8.96     11.45 o
  -2  10   3        3.52       -4.63     11.37 o
  -1  10   3       26.47       26.21     12.10 o
   0  10   3       20.88       25.04     16.07 o
   1  10   3        1.77       11.17     11.82 o
   2  10   3       48.39       57.45     13.18 o
   3  10   3        3.55       26.84     10.01 o
   4  10   3        4.05        1.15     11.19 o
   5  10   3        6.85       15.21     23.89 o
   6  10   3        4.95       10.64     16.60 o
   7  10   3      103.48      100.33     17.84 o
   8  10   3       77.95      109.71     17.85 o
 -22   0   4        1.13       18.55     25.81 o
 -21   0   4        9.62       30.26     25.26 o
 -20   0   4       74.74      107.05     25.91 o
 -19   0   4      779.76      805.08     31.04 o
 -18   0   4      136.14      110.28     24.91 o
 -17   0   4      406.44      416.83     26.56 o
 -16   0   4      371.14      338.71     26.37 o
 -15   0   4      810.53      741.55     14.15 o
 -14   0   4      176.95      166.97     17.35 o
 -13   0   4        1.43       -5.73      8.51 o
 -12   0   4      513.46      556.02     11.99 o
 -11   0   4        7.51        8.91      8.14 o
 -10   0   4        0.56       -4.97      8.14 o
  -9   0   4      533.72      559.62     13.10 o
  -8   0   4       60.50       67.88      8.70 o
  -7   0   4     1294.60     1580.44     29.33 o
  -6   0   4      727.47      722.87     21.15 o
  -5   0   4      336.52      435.76     15.55 o
  -4   0   4       53.17       34.60      9.58 o
  -3   0   4      226.36      286.52     23.70 o
  -2   0   4       90.78       76.52      6.63 o
  -1   0   4      395.13      388.69      6.92 o
   0   0   4     2253.98     2225.45     47.77 o
   1   0   4      584.31      590.18     26.16 o
   2   0   4     1119.11     1112.29     19.58 o
   3   0   4       35.32       48.67     12.52 o
   4   0   4     4395.86     4321.11     32.36 o
   5   0   4     1070.13     1001.79     19.42 o
   6   0   4      100.73       63.39     12.99 o
   7   0   4      175.77      162.20     10.23 o
   8   0   4       21.57       28.87      5.04 o
   9   0   4       88.81       86.57      6.06 o
  10   0   4        0.00        6.11      8.32 o
  11   0   4       61.20       73.01     10.85 o
  12   0   4       52.33       68.46     21.86 o
  13   0   4       31.51       40.35     24.86 o
  14   0   4       24.47       45.30     19.97 o
  15   0   4       98.70       78.69     20.93 o
  16   0   4       35.20       55.71     24.44 o
  17   0   4       28.50       56.28     18.85 o
  18   0   4      131.72      188.21     20.67 o
  19   0   4      208.19      272.87     22.69 o
  20   0   4       64.96      122.14     22.23 o
  21   0   4       20.36       76.39     22.83 o
 -22   1   4        2.67       26.06     18.35 o
 -21   1   4       30.63       49.59     18.11 o
 -20   1   4       30.88       46.21     17.81 o
 -19   1   4      115.87      116.84     18.27 o
 -18   1   4       34.42       37.76     17.24 o
 -17   1   4        0.05        7.44      9.03 o
 -16   1   4       81.01       91.47      9.90 o
 -15   1   4      664.33      640.18     12.76 o
 -14   1   4      214.13      198.58     10.55 o
 -13   1   4      618.72      615.79      8.85 o
 -12   1   4       30.24       37.98      5.90 o
 -11   1   4       62.32       56.34      6.05 o
 -10   1   4      267.12      252.02      6.86 o
  -9   1   4      256.71      226.44      6.81 o
  -8   1   4      288.25      253.26     28.49 o
  -7   1   4      181.83      175.60      5.79 o
  -6   1   4      155.88      158.53      5.19 o
  -5   1   4      198.56      256.51      6.97 o
  -4   1   4     2616.22     2608.04     13.29 o
  -3   1   4        6.95       15.77      5.74 o
  -2   1   4      499.01      399.04      6.21 o
  -1   1   4       54.40       86.76      4.91 o
   0   1   4     2160.18     2313.56     12.49 o
   1   1   4     1960.21     2021.84     21.88 o
   2   1   4      645.40      644.25     11.61 o
   3   1   4     2391.08     2480.08     76.11 o
   4   1   4      131.39      132.95      6.02 o
   5   1   4        5.08       11.37      5.22 o
   6   1   4       32.12       33.30      3.41 o
   7   1   4      100.58      105.62      4.52 o
   8   1   4      337.96      313.19      5.87 o
   9   1   4       80.36       93.18      6.91 o
  10   1   4     1913.57     1761.80     16.08 o
  11   1   4       19.47       22.30      6.49 o
  12   1   4       87.65       92.41      8.87 o
  13   1   4      157.02      150.49     10.43 o
  14   1   4       44.74       59.55     12.72 o
  15   1   4        2.67       15.97      8.12 o
  16   1   4        2.88       16.17     10.04 o
  17   1   4       14.91       35.86     13.49 o
  18   1   4      142.75      132.49     11.66 o
  19   1   4      446.27      455.87     14.08 o
  20   1   4      110.31      131.03     14.90 o
  21   1   4       16.52       48.84     17.82 o
 -21   2   4       10.95       21.69     18.24 o
 -20   2   4       79.91      101.71     18.22 o
 -19   2   4      101.17       95.89     17.82 o
 -18   2   4        0.07       13.85     11.57 o
 -17   2   4      223.68      219.96     11.93 o
 -16   2   4      150.65      153.72     10.81 o
 -15   2   4      205.38      198.73     16.96 o
 -14   2   4      257.32      218.83     11.06 o
 -13   2   4      378.55      361.88     11.60 o
 -12   2   4       79.62       87.94      9.81 o
 -11   2   4        8.87       10.15      9.05 o
 -10   2   4       51.80       36.08      9.47 o
  -9   2   4      614.57      561.55     40.91 o
  -8   2   4       66.25       65.03      4.09 o
  -7   2   4     1198.40     1182.69     18.75 o
  -6   2   4      195.68      212.52      5.53 o
  -5   2   4      977.87     1036.60     13.97 o
  -4   2   4        2.76        3.72      5.20 o
  -3   2   4       63.76       81.08      5.58 o
  -2   2   4       21.75       11.56      4.97 o
  -1   2   4       94.55      121.91      7.60 o
   0   2   4      158.13      213.35      6.83 o
   1   2   4     2355.11     2626.65     18.81 o
   2   2   4       17.67       13.28      5.14 o
   3   2   4      970.97     1109.05     10.96 o
   4   2   4     1226.70     1302.28     21.12 o
   5   2   4       30.00       30.01      6.85 o
   6   2   4      189.07      176.37      5.83 o
   7   2   4      338.84      298.81      7.21 o
   8   2   4      202.14      206.31      6.68 o
   9   2   4       27.15       26.37      6.33 o
  10   2   4      125.41      116.31      7.12 o
  11   2   4      278.86      241.01      7.99 o
  12   2   4        8.63       15.84      7.62 o
  13   2   4      130.65      112.27      8.44 o
  14   2   4       12.69       22.84      8.23 o
  15   2   4      210.07      205.28      9.44 o
  16   2   4      116.62      117.54      9.48 o
  17   2   4       21.03       28.14     10.88 o
  18   2   4        0.00       14.39     11.22 o
  19   2   4       38.82       62.09     11.99 o
  20   2   4       13.24       24.46     12.03 o
  21   2   4       82.41       96.88     13.03 o
 -21   3   4       96.49      123.71     19.28 o
 -20   3   4        2.07       24.31     17.76 o
 -19   3   4        0.11       17.79     10.65 o
 -18   3   4        1.30       21.22     10.56 o
 -17   3   4      193.04      156.12     11.45 o
 -16   3   4       85.05      103.44     11.06 o
 -15   3   4      239.24      234.84     14.73 o
 -14   3   4      147.99      141.11     11.26 o
 -13   3   4       20.12       22.88     10.35 o
 -12   3   4      273.66      298.87     11.83 o
 -11   3   4      158.29      145.70     10.64 o
 -10   3   4        2.34        4.43      6.25 o
  -9   3   4       52.87       52.21      6.34 o
  -8   3   4       16.19       19.74      2.85 o
  -7   3   4       16.26       11.20      3.44 o
  -6   3   4      309.17      343.70      7.44 o
  -5   3   4       32.84       31.23      5.92 o
  -4   3   4        9.37       20.36      5.34 o
  -3   3   4      498.37      498.97     10.01 o
  -2   3   4       87.17       60.35      5.55 o
  -1   3   4      663.52      728.51     14.28 o
   0   3   4      177.64      193.52     11.37 o
   1   3   4      486.00      422.13      5.48 o
   2   3   4      356.00      440.44      8.94 o
   3   3   4      222.24      232.38     10.63 o
   4   3   4       11.57        6.79      6.14 o
   5   3   4        3.90        4.35      6.49 o
   6   3   4       90.05       93.83      7.19 o
   7   3   4      178.13      188.02      8.79 o
   8   3   4      180.10      151.31      7.88 o
   9   3   4       34.02       40.99      6.73 o
  10   3   4      443.15      439.75      9.44 o
  11   3   4       70.89       96.14      7.91 o
  12   3   4       27.73       24.09      8.04 o
  13   3   4        4.02        7.21      8.16 o
  14   3   4      426.91      422.65     16.06 o
  15   3   4      113.30      116.66      9.28 o
  16   3   4      265.86      274.63     13.34 o
  17   3   4       46.62       65.48     11.32 o
  18   3   4       12.79       30.77     11.51 o
  19   3   4        4.94       17.47     12.02 o
  20   3   4       54.11       64.60     12.95 o
 -20   4   4        0.54        8.93     11.29 o
 -19   4   4       40.55       42.48     11.38 o
 -18   4   4       15.68       21.69     11.18 o
 -17   4   4       33.56       36.45     11.26 o
 -16   4   4        0.17       -0.49     10.77 o
 -15   4   4       34.90       28.96     10.99 o
 -14   4   4       50.50       50.66     10.95 o
 -13   4   4       14.87       13.02     10.79 o
 -12   4   4        7.37        3.49     10.57 o
 -11   4   4       18.29       21.68     10.60 o
 -10   4   4       40.78       42.72      5.98 o
  -9   4   4       16.75       21.53      5.82 o
  -8   4   4        1.33       11.84      5.87 o
  -7   4   4      265.19      249.35      8.99 o
  -6   4   4      108.70      108.94      9.33 o
  -5   4   4        0.01        8.94      7.20 o
  -4   4   4      205.98      217.17      7.25 o
  -3   4   4      162.83      142.00      6.51 o
  -2   4   4      195.40      173.49      8.51 o
  -1   4   4        0.16       -1.77      3.94 o
   0   4   4      180.73      168.16     13.27 o
   1   4   4      210.12      276.27      7.83 o
   2   4   4      988.09      854.91     13.06 o
   3   4   4       43.99       40.90      4.75 o
   4   4   4       60.70       60.67      5.06 o
   5   4   4       24.80       34.41      5.47 o
   6   4   4      400.36      408.91      8.99 o
   7   4   4      143.81      185.86      8.23 o
   8   4   4      428.71      402.35      9.56 o
   9   4   4       53.56       66.96      8.97 o
  10   4   4        0.02        2.58      8.29 o
  11   4   4      780.63      755.05     33.20 o
  12   4   4        2.84        3.70      8.20 o
  13   4   4      233.95      233.63     12.34 o
  14   4   4        0.74       -2.08      8.64 o
  15   4   4        2.61        6.04     10.47 o
  16   4   4        5.11       11.37     10.79 o
  17   4   4        5.54       23.80     11.47 o
  18   4   4       69.85       80.74     12.30 o
  19   4   4       21.72       48.20     12.74 o
 -19   5   4       81.17       87.65     16.28 o
 -18   5   4       10.70       21.79     11.74 o
 -17   5   4       13.58       17.34     11.56 o
 -16   5   4      141.34      130.01     12.22 o
 -15   5   4      146.27      141.61     12.10 o
 -14   5   4        1.41       23.93     11.41 o
 -13   5   4      575.86      551.11     27.08 o
 -12   5   4       95.25       98.46     11.92 o
 -11   5   4      401.44      315.59     17.58 o
 -10   5   4        6.22       19.67      6.12 o
  -9   5   4        0.85        7.73      6.20 o
  -8   5   4      209.81      211.95      9.07 o
  -7   5   4       60.44       67.14      9.41 o
  -6   5   4       82.57       95.53     13.18 o
  -5   5   4      215.74      218.63      8.55 o
  -4   5   4     1674.75     1696.29     21.28 o
  -3   5   4      234.92      216.66      7.82 o
  -2   5   4       69.50       46.05      5.75 o
  -1   5   4       76.61       68.02      5.89 o
   0   5   4      107.64      106.94      8.42 o
   1   5   4      310.46      343.59     12.31 o
   2   5   4        9.01       19.00      8.46 o
   3   5   4      866.27      847.78      9.94 o
   4   5   4      101.25       98.68      4.51 o
   5   5   4       37.06       52.06      4.91 o
   6   5   4      317.08      285.71      8.18 o
   7   5   4        1.57        5.51      5.52 o
   8   5   4      202.09      204.82      6.57 o
   9   5   4      684.90      652.16     18.44 o
  10   5   4      121.55      145.21     10.19 o
  11   5   4       85.81       80.82      9.83 o
  12   5   4        0.17        5.82      8.16 o
  13   5   4       33.90       25.76      8.61 o
  14   5   4        6.42       14.76      8.79 o
  15   5   4       59.35       37.95     10.70 o
  16   5   4       22.93       32.63     11.06 o
  17   5   4       42.88       51.30     11.74 o
  18   5   4        3.32       15.97     12.27 o
 -18   6   4        0.01       11.79     13.09 o
 -17   6   4        0.07       22.94     13.17 o
 -16   6   4       48.93       56.18     13.84 o
 -15   6   4      113.95      116.13     28.40 o
 -14   6   4      114.30      111.44     37.66 o
 -13   6   4       68.27       74.43     13.87 o
 -12   6   4        1.41       13.01     13.61 o
 -11   6   4      154.99      118.85     10.78 o
 -10   6   4       37.63       39.93     10.06 o
  -9   6   4       42.10       38.00      9.76 o
  -8   6   4        0.51        8.12      9.83 o
  -7   6   4       14.14       27.22     11.41 o
  -6   6   4      169.25      173.61     12.65 o
  -5   6   4       71.30       75.65     11.90 o
  -4   6   4      457.05      475.34      9.60 o
  -3   6   4      178.39      181.88     15.35 o
  -2   6   4       23.38       21.22      5.43 o
  -1   6   4       94.37       76.65      5.71 o
   0   6   4      148.75      152.43     14.78 o
   1   6   4      166.09      157.22      7.80 o
   2   6   4       25.05       20.61      9.32 o
   3   6   4      120.47      118.07     10.09 o
   4   6   4      594.83      533.14     12.94 o
   5   6   4        4.44       -1.95     12.25 o
   6   6   4       97.15       99.50     10.04 o
   7   6   4       23.13       28.43     20.20 o
   8   6   4       75.11       81.10     12.80 o
   9   6   4       11.45       25.72     12.90 o
  10   6   4      100.06      119.78     15.02 o
  11   6   4        0.28        9.41     10.37 o
  12   6   4       17.93       40.94     10.73 o
  13   6   4        7.75        4.64     12.56 o
  14   6   4       27.94       14.67     35.64 o
  15   6   4       74.41       76.95     33.17 o
  16   6   4       22.71       -6.99     21.18 o
  17   6   4        3.54        0.75     28.21 o
 -16   7   4        0.00       19.95     13.48 o
 -15   7   4        0.14       24.02     14.13 o
 -14   7   4       25.01       33.31     14.52 o
 -13   7   4       28.36       42.54     13.94 o
 -12   7   4        2.97       19.42     14.43 o
 -11   7   4        4.67       12.32     10.58 o
 -10   7   4       20.81       25.95     10.50 o
  -9   7   4       11.76       22.78     10.48 o
  -8   7   4        0.89        5.32     11.37 o
  -7   7   4      111.54      112.66     12.82 o
  -6   7   4       52.07       60.11     12.60 o
  -5   7   4      568.34      522.93     54.60 o
  -4   7   4      136.17      116.03     13.12 o
  -3   7   4      279.00      252.77     13.88 o
  -2   7   4      268.31      268.99     18.17 o
  -1   7   4        0.01       65.41     10.60 o
   0   7   4      912.73      904.96     13.08 o
   1   7   4      399.39      399.40     13.02 o
   2   7   4       21.11       13.62     11.16 o
   3   7   4       27.55       13.08      9.88 o
   4   7   4       87.96       75.65      9.57 o
   5   7   4        2.69       -7.08     10.75 o
   6   7   4      244.54      227.03     10.40 o
   7   7   4      186.78      157.68     12.23 o
   8   7   4       20.78       21.44     13.92 o
   9   7   4      176.79      138.38     18.16 o
  10   7   4        1.13       31.05     13.53 o
  11   7   4       27.82       44.07     15.91 o
  12   7   4        8.80       23.08     11.66 o
  13   7   4      152.76      186.02     35.35 o
  14   7   4        1.37       36.14     14.76 o
  15   7   4       29.05       55.27     15.25 o
  16   7   4        0.42        3.18     16.87 o
 -14   8   4        4.60       30.55     15.25 o
 -13   8   4        1.24       19.89     14.42 o
 -12   8   4        9.78       20.72     14.97 o
 -11   8   4        1.16       14.09     14.57 o
 -10   8   4       16.23       23.05     10.97 o
  -9   8   4       47.27       46.98     11.26 o
  -8   8   4        4.25       16.11     12.14 o
  -7   8   4        0.80        8.48     12.18 o
  -6   8   4       70.79       81.91     13.37 o
  -5   8   4       10.75       12.21     12.68 o
  -4   8   4       13.62        8.52     12.71 o
  -3   8   4       76.60       65.70     12.81 o
  -2   8   4        5.57        7.44     10.78 o
  -1   8   4      264.81      221.33     11.98 o
   0   8   4       11.29       13.21      9.39 o
   1   8   4       20.90        6.58      9.32 o
   2   8   4       39.13       35.76     10.42 o
   3   8   4      145.30      123.11     10.45 o
   4   8   4      109.15       89.51      9.88 o
   5   8   4        3.61        1.72      9.37 o
   6   8   4       29.21       20.17      9.64 o
   7   8   4        3.66       -7.94      9.69 o
   8   8   4       12.62       -4.53     15.47 o
   9   8   4       10.82        3.18     12.16 o
  10   8   4       19.79       13.08     13.80 o
  11   8   4       20.12       23.16     15.01 o
  12   8   4       10.17       20.89     15.68 o
  13   8   4        0.39        3.76     15.95 o
 -11   9   4        2.07       24.50     15.47 o
 -10   9   4       51.76       72.25     12.81 o
  -9   9   4       20.32       24.77     13.84 o
  -8   9   4       23.43       36.11     13.76 o
  -7   9   4       29.55       23.49     13.79 o
  -6   9   4        5.42       14.37     13.34 o
  -5   9   4      155.09      151.63     14.14 o
  -4   9   4       75.30      112.24     26.70 o
  -3   9   4       35.48       39.91     16.63 o
  -2   9   4       75.91       63.15     15.63 o
  -1   9   4      218.72      197.93     13.47 o
   0   9   4      224.03      212.81     14.33 o
   1   9   4       16.34       26.43      9.95 o
   2   9   4       57.63       42.95     10.25 o
   3   9   4       27.95       29.14     10.07 o
   4   9   4       15.66       14.75      9.80 o
   5   9   4       55.63       56.37     10.02 o
   6   9   4        7.92        0.59      9.85 o
   7   9   4       10.01        9.36      9.65 o
   8   9   4       60.04       58.00     13.25 o
   9   9   4       64.18       61.51     17.09 o
  10   9   4        8.42        1.11     16.31 o
  -6  10   4        0.99       -4.67     15.24 o
  -5  10   4        2.28        2.41     13.93 o
  -4  10   4        3.23        7.61     13.80 o
  -3  10   4       12.22       20.35     23.72 o
  -2  10   4       63.51       40.89     17.15 o
  -1  10   4       24.65        8.71     18.74 o
   0  10   4        3.90        3.99     15.77 o
   1  10   4        0.77        1.81     11.80 o
   2  10   4       23.21       11.99     18.43 o
   3  10   4       12.41        9.79     16.16 o
   4  10   4       20.25       14.27     13.33 o
   5  10   4       61.80       46.32     13.56 o
   6  10   4       60.66       41.93     41.22 o
 -21   1   5        1.04       32.99     18.60 o
 -20   1   5        0.94       27.91     18.08 o
 -19   1   5       19.48       37.68     19.72 o
 -18   1   5        1.49       30.14     17.03 o
 -17   1   5       80.55       67.94     17.21 o
 -16   1   5        8.63       18.76      9.51 o
 -15   1   5       20.86       21.40      9.38 o
 -14   1   5       42.71       35.62      9.68 o
 -13   1   5       28.87       30.86      6.66 o
 -12   1   5        0.39        1.90      6.37 o
 -11   1   5       51.47       52.36      6.88 o
 -10   1   5      462.79      523.60      9.62 o
  -9   1   5       65.58       56.75      9.75 o
  -8   1   5        0.03        6.99      3.44 o
  -7   1   5      125.30      124.41      5.79 o
  -6   1   5       87.75       77.76      5.90 o
  -5   1   5       96.75       94.15      6.13 o
  -4   1   5        0.87        5.25      5.79 o
  -3   1   5      472.55      527.54     11.48 o
  -2   1   5      960.67      988.42     16.97 o
  -1   1   5       39.49       53.18      5.07 o
   0   1   5      372.70      408.92      8.82 o
   1   1   5       43.02       39.50      4.73 o
   2   1   5      307.67      324.65     13.27 o
   3   1   5      924.73     1008.93     14.57 o
   4   1   5      624.35      623.44     22.59 o
   5   1   5       59.35       41.43     10.49 o
   6   1   5       90.59       73.88      7.14 o
   7   1   5      219.74      209.26      8.83 o
   8   1   5      144.01      103.99      9.49 o
   9   1   5      473.04      392.93     17.93 o
  10   1   5      281.07      261.97      7.39 o
  11   1   5        3.52        0.74     11.10 o
  12   1   5        0.38        0.67     11.50 o
  13   1   5       33.08       32.74     11.86 o
  14   1   5       19.14       25.06     12.05 o
  15   1   5       13.89       26.88     12.31 o
  16   1   5       70.40       74.99     12.97 o
  17   1   5        3.54       27.42     13.17 o
  18   1   5        0.94       26.95     13.64 o
  19   1   5       78.62       91.24     11.95 o
  20   1   5       74.30       93.05     12.61 o
 -20   2   5      200.08      233.36     23.65 o
 -19   2   5       12.11       15.30     17.64 o
 -18   2   5        0.01       10.15     17.50 o
 -17   2   5        9.98       11.77     10.11 o
 -16   2   5        7.37       15.13     10.30 o
 -15   2   5        2.90        2.48      9.94 o
 -14   2   5      299.68      292.11     12.24 o
 -13   2   5       87.97       83.80     10.73 o
 -12   2   5        0.02        5.05     10.02 o
 -11   2   5        0.82       10.85      7.96 o
 -10   2   5      163.97      186.93     11.32 o
  -9   2   5      102.66      100.49      7.21 o
  -8   2   5       27.11       37.14      5.32 o
  -7   2   5       17.42       20.33      5.35 o
  -6   2   5      558.33      588.90     11.60 o
  -5   2   5      150.28      155.21      6.30 o
  -4   2   5      335.14      356.28      7.55 o
  -3   2   5      107.91      117.33      5.79 o
  -2   2   5     2532.14     2534.46     15.93 o
  -1   2   5       40.20       41.41      8.36 o
   0   2   5     1098.53     1154.22      9.32 o
   1   2   5     1311.83     1412.03     20.60 o
   2   2   5       46.23       49.85      4.97 o
   3   2   5      246.44      234.51     10.96 o
   4   2   5      128.19      100.91      4.88 o
   5   2   5      138.05      104.51      6.75 o
   6   2   5      928.47      944.90     11.30 o
   7   2   5      901.52      874.63     13.46 o
   8   2   5      816.66      772.60     11.53 o
   9   2   5       32.83       22.43      6.01 o
  10   2   5      140.32      124.64      7.15 o
  11   2   5     1918.70     1720.02     20.53 o
  12   2   5      138.75      118.78     10.35 o
  13   2   5       51.83       59.40     10.04 o
  14   2   5      463.24      425.63     12.26 o
  15   2   5      553.68      459.29     12.85 o
  16   2   5      180.19      174.56     11.65 o
  17   2   5        3.18       15.48     10.83 o
  18   2   5        0.02       11.95     12.67 o
  19   2   5        0.63       34.30     11.92 o
  20   2   5      138.98      175.43     13.47 o
 -20   3   5       76.14      113.48     19.05 o
 -19   3   5       20.44       51.31     18.22 o
 -18   3   5       31.12       27.46     11.13 o
 -17   3   5      105.28      107.00     14.23 o
 -16   3   5        2.74        7.30     10.97 o
 -15   3   5       17.07       11.36     10.94 o
 -14   3   5      124.61      118.30     11.67 o
 -13   3   5      262.41      234.81     12.30 o
 -12   3   5       64.13       54.79     11.15 o
 -11   3   5       56.58       66.43      8.36 o
 -10   3   5        0.14        0.67      7.90 o
  -9   3   5      395.20      372.48     10.09 o
  -8   3   5      151.25      136.77      6.23 o
  -7   3   5      501.57      501.29      9.11 o
  -6   3   5      165.19      160.64      6.42 o
  -5   3   5      193.11      202.12      7.30 o
  -4   3   5        0.38       13.85      5.86 o
  -3   3   5      281.38      256.46      6.73 o
  -2   3   5      570.22      640.73     19.40 o
  -1   3   5      460.30      468.80     12.08 o
   0   3   5      627.17      668.22     19.47 o
   1   3   5        0.49        5.17      6.05 o
   2   3   5      937.38      987.57     13.12 o
   3   3   5       25.67       35.89      6.86 o
   4   3   5      537.21      554.38     11.05 o
   5   3   5        4.45       12.17      7.23 o
   6   3   5      507.32      507.24     18.78 o
   7   3   5      221.60      222.10      7.17 o
   8   3   5       19.26       24.09      6.58 o
   9   3   5      107.84       96.43      7.27 o
  10   3   5      372.53      342.75     12.46 o
  11   3   5        9.01        8.70      9.30 o
  12   3   5       36.71       33.87      9.94 o
  13   3   5       36.21       38.20      9.98 o
  14   3   5        8.52        8.97      9.97 o
  15   3   5      340.11      321.99     14.16 o
  16   3   5       17.41       32.40     17.21 o
  17   3   5        9.65       40.51     17.97 o
  18   3   5        1.59       22.49     11.38 o
  19   3   5        0.95       17.22     14.45 o
 -19   4   5        0.14        5.90     11.38 o
 -18   4   5       55.23       54.39     16.34 o
 -17   4   5      170.89      188.06     18.81 o
 -16   4   5       47.15       44.45     11.74 o
 -15   4   5        0.00       10.19     11.35 o
 -14   4   5       66.31       60.61     11.53 o
 -13   4   5       42.07       42.06     11.34 o
 -12   4   5       40.40       27.47     11.07 o
 -11   4   5      200.86      172.90     11.90 o
 -10   4   5      129.99      131.56      8.16 o
  -9   4   5        3.46        7.72      7.91 o
  -8   4   5        6.93       23.33      6.50 o
  -7   4   5        1.26        7.91      6.17 o
  -6   4   5       19.97       17.95      6.64 o
  -5   4   5      784.87      854.96     12.79 o
  -4   4   5      580.34      665.13     12.43 o
  -3   4   5        0.07        4.41      6.40 o
  -2   4   5       24.93       27.95      6.63 o
  -1   4   5      426.94      455.24     10.61 o
   0   4   5      222.47      243.00     12.54 o
   1   4   5       76.79       85.65      7.56 o
   2   4   5      116.56      118.18      5.62 o
   3   4   5       50.09       49.81      5.40 o
   4   4   5      217.55      220.88      6.99 o
   5   4   5        9.58        8.76      6.13 o
   6   4   5      114.09      113.68      8.76 o
   7   4   5      776.10      679.74     15.96 o
   8   4   5      143.66      126.18      7.71 o
   9   4   5        5.22        4.18      7.37 o
  10   4   5      107.27      104.84      9.56 o
  11   4   5       13.92        5.70      9.22 o
  12   4   5       31.16       26.54      9.79 o
  13   4   5        0.21        2.65      9.80 o
  14   4   5       72.62       71.63     10.31 o
  15   4   5        0.46        7.48     13.99 o
  16   4   5      143.25      150.63     11.82 o
  17   4   5       33.80       40.48     19.83 o
  18   4   5       14.43       17.85     11.92 o
 -18   5   5        6.94        7.86     12.13 o
 -17   5   5       47.59       44.48     12.18 o
 -16   5   5        0.00        6.09     11.85 o
 -15   5   5        3.02        3.18     11.78 o
 -14   5   5       66.27       62.89     11.91 o
 -13   5   5       10.27       28.58     11.71 o
 -12   5   5       33.95       51.25     11.92 o
 -11   5   5      312.11      338.23     17.44 o
 -10   5   5      385.55      351.64     11.10 o
  -9   5   5       41.91       47.65     10.46 o
  -8   5   5        0.67        8.58      9.48 o
  -7   5   5       57.50       81.02      9.63 o
  -6   5   5        1.04       13.19      6.74 o
  -5   5   5       25.88       31.14      8.50 o
  -4   5   5      103.56      101.79     14.72 o
  -3   5   5      140.27      145.08      8.98 o
  -2   5   5       62.53       60.53      7.67 o
  -1   5   5        0.56        4.48      9.68 o
   0   5   5      122.25      136.90      9.18 o
   1   5   5      291.63      275.17      9.64 o
   2   5   5        0.00       12.18      7.35 o
   3   5   5       18.72       20.66      7.27 o
   4   5   5       12.20        8.05      7.27 o
   5   5   5       37.78       30.36      8.17 o
   6   5   5      113.12      109.53      8.34 o
   7   5   5      207.39      178.43      8.86 o
   8   5   5      238.65      206.23     10.00 o
   9   5   5       32.42       34.95     12.24 o
  10   5   5        0.10        7.58     12.56 o
  11   5   5        6.23       18.89     12.59 o
  12   5   5       83.74       94.64     13.59 o
  13   5   5        1.80        1.42     13.35 o
  14   5   5       17.66        0.35     14.92 o
  15   5   5       94.51       65.02     24.61 o
  16   5   5       81.72       70.40     28.41 o
  17   5   5       29.93       24.82     15.81 o
 -17   6   5       39.65       39.57     14.21 o
 -16   6   5       59.37       73.84     17.89 o
 -15   6   5      147.49      125.35     29.32 o
 -14   6   5        1.14       11.16     13.45 o
 -13   6   5        7.35       17.62     23.10 o
 -12   6   5      419.46      432.69     51.53 o
 -11   6   5      282.87      279.10     47.43 o
 -10   6   5        1.38        1.55     13.89 o
  -9   6   5       80.59       95.40     10.41 o
  -8   6   5       59.68       71.14     10.49 o
  -7   6   5       14.69       21.86     10.37 o
  -6   6   5       26.47       26.00     11.62 o
  -5   6   5      368.55      374.80     10.26 o
  -4   6   5      103.20      121.99      9.23 o
  -3   6   5     1011.41      946.43     17.85 o
  -2   6   5       41.32       43.30      8.37 o
  -1   6   5        1.38        0.57      7.68 o
   0   6   5       73.20       62.63      8.44 o
   1   6   5      231.49      219.63     12.61 o
   2   6   5      500.79      485.39     24.17 o
   3   6   5      752.58      616.61     16.86 o
   4   6   5      118.15      119.86     17.46 o
   5   6   5       97.65      118.07      7.62 o
   6   6   5       34.38       60.05     16.92 o
   7   6   5      676.45      605.87     37.49 o
   8   6   5       17.12       26.23     13.08 o
   9   6   5       50.31       48.33     15.78 o
  10   6   5        3.21       22.22     13.32 o
  11   6   5        0.01        9.11     13.04 o
  12   6   5       12.69       18.07     13.84 o
  13   6   5      163.98      165.99     15.53 o
  14   6   5        0.37       28.12     14.48 o
  15   6   5        0.00       17.81     14.67 o
  16   6   5       34.57       31.67     15.29 o
 -15   7   5       10.06       23.88     13.91 o
 -14   7   5       10.44       27.08     15.06 o
 -13   7   5       28.81       30.71     14.32 o
 -12   7   5       40.77       34.10     15.19 o
 -11   7   5       15.45       16.63     14.75 o
 -10   7   5        5.06       12.56     14.30 o
  -9   7   5        0.02       13.33     10.60 o
  -8   7   5       60.36       65.22     11.07 o
  -7   7   5      511.98      505.08     36.47 o
  -6   7   5      124.39      117.91     12.95 o
  -5   7   5       61.63       55.96     12.71 o
  -4   7   5       11.66       13.70     13.95 o
  -3   7   5       10.20       16.52     12.57 o
  -2   7   5       81.20       90.58     13.09 o
  -1   7   5      224.84      213.79     11.96 o
   0   7   5       11.39       25.54     10.49 o
   1   7   5       16.66       15.13     10.48 o
   2   7   5       59.83       53.17     10.63 o
   3   7   5      107.41       85.90     10.96 o
   4   7   5      143.21      115.12     11.52 o
   5   7   5      145.61      143.59     11.72 o
   6   7   5       81.29       93.97     18.89 o
   7   7   5        2.06       18.61     19.37 o
   8   7   5       23.13       33.36     16.19 o
   9   7   5       19.88       24.88     17.23 o
  10   7   5        0.69        6.37     14.13 o
  11   7   5        0.28       10.98     14.03 o
  12   7   5       35.60       57.31     15.22 o
  13   7   5       17.51       37.06     15.40 o
  14   7   5        9.73       33.04     15.68 o
 -13   8   5        8.12       26.18     15.66 o
 -12   8   5        0.99        5.48     15.20 o
 -11   8   5       20.99       36.73     15.12 o
 -10   8   5        9.26       20.40     15.47 o
  -9   8   5       34.35       36.06     11.61 o
  -8   8   5        0.65       11.34     11.34 o
  -7   8   5       20.34       26.87     12.60 o
  -6   8   5        3.41        7.27     12.99 o
  -5   8   5       77.86       62.68     16.73 o
  -4   8   5       31.58       41.18     13.29 o
  -3   8   5       10.31        8.61     13.00 o
  -2   8   5        0.73       24.63     12.53 o
  -1   8   5      170.50      163.32     16.74 o
   0   8   5       10.14       27.44     11.07 o
   1   8   5       67.27       82.53     11.64 o
   2   8   5        5.36        8.57     11.03 o
   3   8   5       16.01       19.96     11.01 o
   4   8   5       33.27       34.43     11.11 o
   5   8   5       12.13       10.46     11.28 o
   6   8   5       24.79       29.49     11.51 o
   7   8   5       39.33       32.37     26.51 o
   8   8   5       29.56       46.23     16.04 o
   9   8   5        0.62       -2.20     15.73 o
  10   8   5       75.52       87.72     16.43 o
  11   8   5       84.13       73.01     17.05 o
  12   8   5       87.10       78.41     17.04 o
  -9   9   5        0.22        7.11     15.68 o
  -8   9   5       30.04       35.63     14.17 o
  -7   9   5        0.38        1.96     13.47 o
  -6   9   5        8.01       15.52     13.40 o
  -5   9   5       16.74       28.61     14.23 o
  -4   9   5       74.44       83.92     26.03 o
  -3   9   5       16.71       17.17     13.85 o
  -2   9   5       16.65       32.98     13.73 o
  -1   9   5       39.48       42.38     13.98 o
   0   9   5        3.05       22.35     13.58 o
   1   9   5        8.80       33.75     11.33 o
   2   9   5       37.69       30.15     11.87 o
   3   9   5        0.98        3.21     11.41 o
   4   9   5       79.55       92.60     13.78 o
   5   9   5       74.09       81.53     12.36 o
   6   9   5        9.43       14.99     11.80 o
   7   9   5        0.92       15.03     15.58 o
   8   9   5       15.49       24.90     16.64 o
  -2  10   5       19.82       30.54     14.75 o
  -1  10   5        0.00        7.07     14.41 o
   0  10   5        0.73       15.72     14.04 o
   1  10   5        2.46        9.77     14.37 o
 -20   0   6        4.12       20.34     26.02 o
 -19   0   6       55.30       60.73     25.97 o
 -18   0   6       57.95       42.83     25.06 o
 -17   0   6        0.64       -4.18     23.70 o
 -16   0   6       25.09       14.83     23.49 o
 -15   0   6       27.82       28.14     23.40 o
 -14   0   6      502.79      467.98     26.91 o
 -13   0   6      393.28      415.34     13.57 o
 -12   0   6      364.62      322.10     12.61 o
 -11   0   6        0.00        1.69     10.31 o
 -10   0   6      941.48      987.85     14.55 o
  -9   0   6        1.39       11.95      8.21 o
  -8   0   6      152.85      127.48      7.83 o
  -7   0   6      665.68      727.23     28.03 o
  -6   0   6      357.02      394.95     16.99 o
  -5   0   6        0.00       -0.78     11.59 o
  -4   0   6       80.91       72.25     14.33 o
  -3   0   6      980.60     1105.66     18.17 o
  -2   0   6      351.20      367.51     22.13 o
  -1   0   6      409.81      466.17     13.99 o
   0   0   6      146.09      157.22     12.94 o
   1   0   6      945.63      923.45     35.15 o
   2   0   6      411.66      451.78     18.98 o
   3   0   6     2206.64     2378.80     31.59 o
   4   0   6      126.75      128.59     15.89 o
   5   0   6      176.30      185.27     16.63 o
   6   0   6        5.34       14.40     14.33 o
   7   0   6      139.21      132.19     16.15 o
   8   0   6        9.23       34.16     14.86 o
   9   0   6        6.44        7.99     15.10 o
  10   0   6       64.39       43.99     17.08 o
  11   0   6       79.48       66.52     17.17 o
  12   0   6       12.46        6.66     17.04 o
  13   0   6      170.95      140.94     19.25 o
  14   0   6       26.74        9.89     17.96 o
  15   0   6       31.68       12.59     18.35 o
  16   0   6       45.69       28.43     19.44 o
  17   0   6        4.30       25.66     19.41 o
  18   0   6       46.34       49.95     21.33 o
  19   0   6        2.63        4.73     21.08 o
 -20   1   6        1.34       21.42     18.52 o
 -19   1   6       44.91       72.45     18.38 o
 -18   1   6       84.30       94.16     18.29 o
 -17   1   6       49.68       63.89     17.45 o
 -16   1   6       22.20       18.50     16.81 o
 -15   1   6       42.51       51.74     10.09 o
 -14   1   6      369.22      352.05     12.41 o
 -13   1   6       17.60        6.28      9.83 o
 -12   1   6        0.13        5.42      9.77 o
 -11   1   6      246.60      247.67     12.86 o
 -10   1   6        3.49       19.04      7.42 o
  -9   1   6      310.95      330.46      8.03 o
  -8   1   6      171.29      151.12      7.44 o
  -7   1   6       60.00       60.52      6.45 o
  -6   1   6       16.70       26.29      5.12 o
  -5   1   6      744.33      785.79     13.13 o
  -4   1   6       25.03       27.59      6.46 o
  -3   1   6        1.09        6.66      6.82 o
  -2   1   6       81.27       83.90      7.73 o
  -1   1   6      247.81      238.29      7.96 o
   0   1   6       13.65       11.36      5.56 o
   1   1   6     1208.85     1215.41     10.37 o
   2   1   6     1939.77     1991.59     20.19 o
   3   1   6      197.57      219.65     12.05 o
   4   1   6      598.30      614.54     15.43 o
   5   1   6      645.51      684.42     26.53 o
   6   1   6        0.01        7.47     10.68 o
   7   1   6      540.58      569.03     14.33 o
   8   1   6      629.36      584.03     39.37 o
   9   1   6      280.55      274.81     18.13 o
  10   1   6       74.47       60.18     12.24 o
  11   1   6      106.56       78.25     12.72 o
  12   1   6      368.79      274.53     14.20 o
  13   1   6       14.20        7.60     12.66 o
  14   1   6       24.00       25.90     12.89 o
  15   1   6        0.58       -4.29     12.93 o
  16   1   6       33.74       31.30     13.73 o
  17   1   6       16.09       24.45     14.10 o
  18   1   6      146.92      149.64     12.71 o
  19   1   6       54.25       40.97     12.53 o
 -19   2   6      127.59      157.79     19.53 o
 -18   2   6       55.59       59.56     18.26 o
 -17   2   6       47.41       63.78     17.68 o
 -16   2   6        1.03        7.48     10.48 o
 -15   2   6        6.63        2.03     10.43 o
 -14   2   6      133.62      122.52     11.56 o
 -13   2   6       93.30       85.16     10.99 o
 -12   2   6       64.58       74.48      8.75 o
 -11   2   6      145.18      145.90      9.30 o
 -10   2   6       16.81       33.08      9.21 o
  -9   2   6        0.06        8.49      7.30 o
  -8   2   6        0.02       12.17      5.36 o
  -7   2   6        0.72        7.71      5.32 o
  -6   2   6        0.74        7.25      5.22 o
  -5   2   6      189.39      201.75      7.12 o
  -4   2   6      180.68      186.03      6.11 o
  -3   2   6       26.36       34.08      5.30 o
  -2   2   6      119.83      144.25      5.60 o
  -1   2   6       74.50       84.44      6.23 o
   0   2   6       18.27       13.48      6.04 o
   1   2   6       52.55       52.67      4.85 o
   2   2   6        3.64        2.56      4.00 o
   3   2   6       39.44       21.46      4.89 o
   4   2   6       27.68       25.66      8.13 o
   5   2   6        1.08        1.70      7.94 o
   6   2   6      477.18      437.25     13.97 o
   7   2   6      147.36      155.84     12.33 o
   8   2   6        0.01        7.79      9.03 o
   9   2   6      220.40      176.71     12.85 o
  10   2   6        0.97        1.13     10.03 o
  11   2   6       65.60       49.89      9.96 o
  12   2   6       20.95       17.84     10.22 o
  13   2   6      106.22      100.82     10.81 o
  14   2   6        2.17       -1.02     10.77 o
  15   2   6      157.96      137.70     11.84 o
  16   2   6      129.01      114.47     14.21 o
  17   2   6      114.61      102.82     12.20 o
  18   2   6        0.09       20.89     12.06 o
  19   2   6       19.17       20.45     12.55 o
 -19   3   6       65.78      107.85     19.11 o
 -18   3   6        4.40       14.38     17.86 o
 -17   3   6      109.82       94.55     20.99 o
 -16   3   6       68.67       57.47     11.61 o
 -15   3   6        2.29        1.37     11.03 o
 -14   3   6        4.21       -1.06     11.18 o
 -13   3   6       15.52        5.88     11.00 o
 -12   3   6       11.58       20.60      8.98 o
 -11   3   6        2.48        5.32      8.60 o
 -10   3   6        0.17        7.39      8.53 o
  -9   3   6      375.54      398.41      8.70 o
  -8   3   6      204.25      225.89      6.72 o
  -7   3   6       89.60       71.85      6.18 o
  -6   3   6      177.85      202.48      6.48 o
  -5   3   6        2.94       10.68      5.83 o
  -4   3   6      171.29      182.49      7.27 o
  -3   3   6      142.40      154.98      6.34 o
  -2   3   6       26.57       33.62      6.03 o
  -1   3   6     1386.81     1370.83     28.19 o
   0   3   6      120.17      139.39      6.83 o
   1   3   6       28.45       32.64      6.61 o
   2   3   6       29.36       18.08      6.47 o
   3   3   6       19.73       22.58      7.57 o
   4   3   6       38.66       27.89      8.07 o
   5   3   6       77.64       73.76      8.64 o
   6   3   6       33.77       38.92      8.66 o
   7   3   6      737.83      680.12     24.93 o
   8   3   6     1382.91     1282.28     22.73 o
   9   3   6      109.86      111.19     10.03 o
  10   3   6       66.86       56.65      9.71 o
  11   3   6       94.19       89.19     12.50 o
  12   3   6      209.74      176.29     16.26 o
  13   3   6       14.25        2.29     10.33 o
  14   3   6        6.33       10.60     11.49 o
  15   3   6       62.81       52.84     11.24 o
  16   3   6      104.49       96.50     12.01 o
  17   3   6       66.99       70.35     12.06 o
  18   3   6        4.21       19.78     12.23 o
 -18   4   6        0.15       16.29     15.21 o
 -17   4   6        3.10        8.89     11.64 o
 -16   4   6        4.52        9.95     11.71 o
 -15   4   6       35.96       35.03     11.86 o
 -14   4   6        0.10       -1.65     11.33 o
 -13   4   6        0.34        0.42     11.26 o
 -12   4   6       28.99       18.73      8.38 o
 -11   4   6       10.01        7.93      8.44 o
 -10   4   6       20.65       15.21      8.60 o
  -9   4   6        0.04        7.15      6.97 o
  -8   4   6      179.03      184.51      6.65 o
  -7   4   6       10.92       18.17      7.14 o
  -6   4   6       21.18       26.59      7.17 o
  -5   4   6      112.10      120.05      7.30 o
  -4   4   6        0.51       15.14      6.38 o
  -3   4   6      131.19      131.96      6.37 o
  -2   4   6       27.44       23.56      6.42 o
  -1   4   6        1.21       -3.35      6.29 o
   0   4   6       25.34       26.89      7.90 o
   1   4   6        0.20        0.08      7.73 o
   2   4   6       85.71       84.69      6.30 o
   3   4   6        1.60        0.14      6.29 o
   4   4   6       25.52       19.26      6.87 o
   5   4   6       33.53       31.74      7.24 o
   6   4   6        2.49       -0.72      8.40 o
   7   4   6        2.02        3.79      8.86 o
   8   4   6       20.20       17.93     10.26 o
   9   4   6       27.45       30.01      9.22 o
  10   4   6        6.08       -1.20      9.40 o
  11   4   6        2.67       -1.83      9.51 o
  12   4   6        0.22       -0.63      9.76 o
  13   4   6       64.75       50.26     10.42 o
  14   4   6        2.72        8.92     10.50 o
  15   4   6       16.09        9.14     10.98 o
  16   4   6       21.33        7.66     11.58 o
  17   4   6       13.31       10.86     12.26 o
 -17   5   6       39.85       31.98     12.35 o
 -16   5   6       12.59       13.54     11.91 o
 -15   5   6       46.11       31.97     12.17 o
 -14   5   6      106.50      114.40     22.67 o
 -13   5   6       10.48        4.69     12.46 o
 -12   5   6        0.94       -6.25     11.58 o
 -11   5   6       19.44       -5.15     13.14 o
 -10   5   6        6.16       10.67     10.75 o
  -9   5   6       41.03       27.61      9.10 o
  -8   5   6       80.39       75.42      6.54 o
  -7   5   6      136.33      153.91      7.87 o
  -6   5   6      424.03      446.83     10.38 o
  -5   5   6      506.58      514.71     16.27 o
  -4   5   6       97.72      109.17      7.42 o
  -3   5   6      103.10       94.52      8.86 o
  -2   5   6       41.88       41.50      7.88 o
  -1   5   6      102.50       75.08      7.75 o
   0   5   6       58.27       48.58      7.69 o
   1   5   6        0.87        3.89      8.02 o
   2   5   6        5.43       10.86      7.96 o
   3   5   6        1.06       11.71      7.92 o
   4   5   6      376.87      366.70     16.60 o
   5   5   6       50.61       59.42     10.15 o
   6   5   6       85.83       76.46      8.77 o
   7   5   6        1.05       -3.49      8.28 o
   8   5   6        0.20       -4.20      8.18 o
   9   5   6       17.05       18.64     13.23 o
  10   5   6       11.46        8.37     12.74 o
  11   5   6       13.30       18.42     13.26 o
  12   5   6       13.47       26.89     13.86 o
  13   5   6      118.35      126.59     14.99 o
  14   5   6       32.84       49.48     14.41 o
  15   5   6       27.13       53.74     14.83 o
  16   5   6       19.34       40.43     15.41 o
 -15   6   6        0.11        8.85     23.93 o
 -14   6   6      188.43      175.38     57.59 o
 -13   6   6      148.81      127.69     30.97 o
 -12   6   6        4.34        8.10     14.17 o
 -11   6   6        0.04        3.20     17.48 o
 -10   6   6        1.03       -5.87     15.83 o
  -9   6   6       26.86       22.97     14.52 o
  -8   6   6       30.69       43.44     10.82 o
  -7   6   6        0.05       24.84      9.94 o
  -6   6   6       31.35       49.65      7.03 o
  -5   6   6        5.94       13.92      6.89 o
  -4   6   6       49.99       50.78      7.36 o
  -3   6   6        1.01       10.19      6.90 o
  -2   6   6       35.55       31.43      6.73 o
  -1   6   6       21.73       18.17      6.75 o
   0   6   6       22.18       31.75      7.52 o
   1   6   6      464.83      466.45     25.80 o
   2   6   6       53.49       59.58     12.02 o
   3   6   6       84.50      110.91     11.93 o
   4   6   6        1.16       14.19      7.71 o
   5   6   6       71.25       90.13     10.98 o
   6   6   6      102.88       92.58     17.60 o
   7   6   6        8.37       14.21     13.19 o
   8   6   6       14.66       20.85     16.13 o
   9   6   6       75.35      100.99     14.51 o
  10   6   6        3.89       11.94     13.87 o
  11   6   6       21.41       34.37     14.04 o
  12   6   6        0.76       12.88     14.23 o
  13   6   6       10.87       25.19     14.72 o
  14   6   6        1.91       25.74     15.02 o
 -13   7   6       58.27       54.70     26.76 o
 -12   7   6        0.96       16.53     17.47 o
 -11   7   6        4.41        8.28     14.12 o
 -10   7   6       17.70       18.54     14.33 o
  -9   7   6       15.53       18.64     14.16 o
  -8   7   6       25.12       31.28     11.32 o
  -7   7   6       18.25       22.02     11.44 o
  -6   7   6        3.02        5.39     11.01 o
  -5   7   6       66.15       74.54     13.25 o
  -4   7   6       38.38       39.08     12.74 o
  -3   7   6       41.51       40.09     12.95 o
  -2   7   6       42.62       29.74     12.94 o
  -1   7   6      105.94       88.86     11.33 o
   0   7   6       38.53       35.17     11.00 o
   1   7   6       93.36       82.18     11.54 o
   2   7   6       97.24      113.34     11.85 o
   3   7   6       12.53       11.82     10.91 o
   4   7   6       72.40       85.70     21.86 o
   5   7   6      163.63      156.26     18.12 o
   6   7   6       35.21       60.21     21.25 o
   7   7   6       14.46       36.12     17.41 o
   8   7   6       20.26       39.83     27.96 o
   9   7   6       28.09       35.18     15.12 o
  10   7   6        0.42       21.32     15.10 o
  11   7   6        3.99       29.52     15.05 o
  12   7   6        3.30       16.23     15.55 o
  13   7   6        8.29        4.96     16.19 o
 -11   8   6       26.26       31.12     19.45 o
 -10   8   6       10.51       17.13     33.35 o
  -9   8   6        9.32       16.70     21.23 o
  -8   8   6       41.30       53.31     18.83 o
  -7   8   6       58.16       73.47     12.69 o
  -6   8   6        9.59        8.46     13.46 o
  -5   8   6       14.81       19.35     13.29 o
  -4   8   6       13.37       27.73     13.33 o
  -3   8   6        0.91       24.40     13.73 o
  -2   8   6      203.33      196.85     15.22 o
  -1   8   6       20.61       22.12     13.67 o
   0   8   6       20.39       27.28     11.63 o
   1   8   6        0.85        2.68     11.28 o
   2   8   6        7.80        4.69     11.31 o
   3   8   6       54.02       45.84     11.93 o
   4   8   6       17.58       22.90     11.85 o
   5   8   6       21.90       29.70     11.79 o
   6   8   6       33.06       36.22     15.76 o
   7   8   6        0.48       -5.57     15.68 o
   8   8   6        9.01       -5.07     15.68 o
   9   8   6        5.63        5.83     16.05 o
  10   8   6      177.12      205.97     18.10 o
  -6   9   6       11.13       24.07     14.67 o
  -5   9   6        0.08        0.38     14.42 o
  -4   9   6        7.15       14.59     13.83 o
  -3   9   6       34.81       44.22     14.39 o
  -2   9   6        0.68       17.60     14.29 o
  -1   9   6       98.26       99.99     14.90 o
   0   9   6        7.65       27.04     14.08 o
   1   9   6       50.35       50.92     12.76 o
   2   9   6      123.01      121.22     12.92 o
   3   9   6       70.30       68.21     12.94 o
   4   9   6       35.12       27.47     12.68 o
   5   9   6        2.34       18.73     12.90 o
 -18   1   7      138.26      138.41     19.10 o
 -17   1   7        0.82       25.49     17.34 o
 -16   1   7       26.84       30.52     17.19 o
 -15   1   7        0.97       14.90     16.61 o
 -14   1   7       43.44       40.90     10.50 o
 -13   1   7       84.77       96.23     11.11 o
 -12   1   7      190.30      206.29     11.47 o
 -11   1   7        0.01       22.00      7.62 o
 -10   1   7      268.44      290.47      9.32 o
  -9   1   7       10.43       24.61      7.12 o
  -8   1   7       64.37       77.29      7.31 o
  -7   1   7      172.93      209.45      6.31 o
  -6   1   7       23.18       32.99      5.68 o
  -5   1   7        4.79       10.22      6.06 o
  -4   1   7       70.31       78.62      6.60 o
  -3   1   7       48.46       53.94      6.37 o
  -2   1   7        2.99       -6.32      8.50 o
  -1   1   7       15.30       19.99      6.43 o
   0   1   7        7.47       10.27      7.35 o
   1   1   7      170.80      184.06      7.79 o
   2   1   7      191.38      184.02     12.39 o
   3   1   7      216.38      224.70     12.91 o
   4   1   7       77.50       69.29     12.35 o
   5   1   7       19.79       11.88     12.11 o
   6   1   7        9.62        4.35     11.94 o
   7   1   7      353.01      402.84     15.41 o
   8   1   7      311.80      333.20     14.80 o
   9   1   7       33.26       42.66     12.57 o
  10   1   7      212.29      248.66     14.11 o
  11   1   7       60.03       85.97     20.86 o
  12   1   7       78.93       87.60     12.83 o
  13   1   7        1.28        4.29     22.37 o
  14   1   7       20.21        6.87     13.07 o
  15   1   7       39.79       25.51     14.01 o
  16   1   7       26.36       18.41     14.49 o
  17   1   7        0.68      -10.67     14.96 o
 -18   2   7        0.56        1.69     18.44 o
 -17   2   7        2.55        3.24     17.60 o
 -16   2   7        1.07       -1.93     17.24 o
 -15   2   7        2.05        1.77     10.67 o
 -14   2   7        6.94        8.11     10.91 o
 -13   2   7       83.47       72.89     11.29 o
 -12   2   7       10.48       23.90      8.98 o
 -11   2   7      112.58      121.88     11.67 o
 -10   2   7      230.00      249.80      8.56 o
  -9   2   7      120.70      127.54      8.01 o
  -8   2   7      463.63      472.26     10.61 o
  -7   2   7       22.01       31.25      6.97 o
  -6   2   7       90.01       89.46      6.10 o
  -5   2   7      258.63      250.78      9.86 o
  -4   2   7      290.12      316.08      8.82 o
  -3   2   7       28.25       20.17      6.50 o
  -2   2   7        7.77        8.84      6.52 o
  -1   2   7       53.37       62.55      7.71 o
   0   2   7      458.74      463.25     15.60 o
   1   2   7      237.57      233.96      7.55 o
   2   2   7       13.67        4.21      8.51 o
   3   2   7       56.06       45.45      8.92 o
   4   2   7       14.48        1.95      8.99 o
   5   2   7       34.67       46.28      9.85 o
   6   2   7      622.77      578.59     12.84 o
   7   2   7        4.21        9.05      9.75 o
   8   2   7      183.11      182.09     11.16 o
   9   2   7      559.36      564.52     15.20 o
  10   2   7      281.42      283.77     11.72 o
  11   2   7       65.60       70.46     10.53 o
  12   2   7       54.52       63.85     11.68 o
  13   2   7      120.98       80.22     11.30 o
  14   2   7        1.89        9.49     10.92 o
  15   2   7      123.06      116.02     12.32 o
  16   2   7        1.32       -7.75     12.16 o
  17   2   7        3.61       -4.46     12.67 o
 -17   3   7       15.76       26.17     17.85 o
 -16   3   7        0.01        7.29     11.29 o
 -15   3   7       27.49       34.14     11.70 o
 -14   3   7        3.88        0.02     11.29 o
 -13   3   7        9.42       19.31      9.02 o
 -12   3   7        3.47        8.62      8.99 o
 -11   3   7       41.58       38.55      9.25 o
 -10   3   7      223.51      224.44      8.35 o
  -9   3   7      234.75      220.10      8.26 o
  -8   3   7       55.67       56.09      7.56 o
  -7   3   7       73.61       90.50      8.56 o
  -6   3   7        2.41       17.37      6.21 o
  -5   3   7      377.45      395.45     12.44 o
  -4   3   7      316.35      319.02      8.55 o
  -3   3   7        2.14        5.08      6.28 o
  -2   3   7        5.53        7.28      6.25 o
  -1   3   7       17.93       15.55      6.59 o
   0   3   7       11.49        8.95      7.83 o
   1   3   7        0.18        6.26      6.21 o
   2   3   7        1.37        3.32      6.16 o
   3   3   7       24.86       38.68      8.41 o
   4   3   7        1.75        0.58      8.60 o
   5   3   7        0.64      -12.87      9.35 o
   6   3   7       50.36       43.97      9.88 o
   7   3   7       99.03       86.13     10.22 o
   8   3   7       25.18       23.05      9.74 o
   9   3   7      216.90      185.69     10.95 o
  10   3   7      160.02      173.56     10.86 o
  11   3   7      102.36      126.53     10.88 o
  12   3   7       29.15       31.79     10.55 o
  13   3   7       11.93       28.17     13.60 o
  14   3   7       58.21       24.16     16.81 o
  15   3   7        3.53       16.28     11.94 o
  16   3   7       47.48       35.26     14.39 o
 -16   4   7       68.05       54.91     12.38 o
 -15   4   7       20.30       24.45     12.12 o
 -14   4   7      138.04      123.40     17.61 o
 -13   4   7      343.36      320.90     20.69 o
 -12   4   7      194.89      180.14      9.74 o
 -11   4   7        2.79        2.02      8.67 o
 -10   4   7      100.92       70.54      9.34 o
  -9   4   7       48.07       43.47      7.30 o
  -8   4   7        0.71        3.89      7.19 o
  -7   4   7      167.61      177.03      9.85 o
  -6   4   7      271.96      284.27      8.91 o
  -5   4   7      107.73      111.55      7.17 o
  -4   4   7      379.32      367.31     12.82 o
  -3   4   7       19.85       18.63      6.89 o
  -2   4   7       78.61       77.07      6.68 o
  -1   4   7      491.70      548.23     15.05 o
   0   4   7      304.32      331.48     11.96 o
   1   4   7       37.60       41.28     10.05 o
   2   4   7        4.00        5.80      7.22 o
   3   4   7       42.49       41.61      7.44 o
   4   4   7       74.07       57.27      7.64 o
   5   4   7      252.30      252.39     10.95 o
   6   4   7        0.14       -0.66      9.03 o
   7   4   7        8.42        2.18      9.48 o
   8   4   7      140.23      127.72     13.49 o
   9   4   7       20.54       29.75     13.13 o
  10   4   7       26.33       34.95     13.50 o
  11   4   7        0.00       20.27     13.69 o
  12   4   7        2.14       18.65     13.88 o
  13   4   7       49.04       46.14     14.15 o
  14   4   7        1.82       17.47     14.39 o
  15   4   7        9.83       23.72     20.66 o
 -15   5   7        0.40        0.07     12.37 o
 -14   5   7        4.08        5.75     12.06 o
 -13   5   7       14.88       11.70     12.20 o
 -12   5   7       37.50       42.83     14.52 o
 -11   5   7       40.60       40.48     14.12 o
 -10   5   7       21.41       12.56      9.44 o
  -9   5   7       76.21       77.82      7.71 o
  -8   5   7       12.89       22.50      7.42 o
  -7   5   7        0.02        6.67      7.37 o
  -6   5   7       29.20       32.20      7.62 o
  -5   5   7        4.98       15.60      7.18 o
  -4   5   7        1.37       10.78      7.26 o
  -3   5   7       97.41      137.23     10.53 o
  -2   5   7      384.22      404.65      8.70 o
  -1   5   7        5.56       11.65      7.14 o
   0   5   7       22.13       18.94      6.91 o
   1   5   7       28.69       43.28     10.29 o
   2   5   7      102.12      102.21     10.17 o
   3   5   7      187.61      175.42     10.63 o
   4   5   7       29.36       23.12      9.47 o
   5   5   7        5.16        2.30      9.10 o
   6   5   7        3.37        3.40      8.90 o
   7   5   7       61.04       48.35      9.35 o
   8   5   7        2.28        3.04     13.52 o
   9   5   7       15.70       21.63     13.96 o
  10   5   7        4.31       -2.74     13.63 o
  11   5   7       74.83       90.15     16.24 o
  12   5   7      113.23      129.40     15.84 o
  13   5   7        1.28        3.68     14.69 o
  14   5   7       75.32       65.62     15.89 o
 -14   6   7        0.65      -12.63     14.43 o
 -13   6   7        5.69       -4.00     14.40 o
 -12   6   7       38.91       41.59     15.18 o
 -11   6   7       48.61       55.21     14.87 o
 -10   6   7      157.49      152.94     15.75 o
  -9   6   7       58.76       75.34     15.09 o
  -8   6   7      112.83      108.12     10.21 o
  -7   6   7       24.40       40.43      8.40 o
  -6   6   7      148.12      129.35     10.22 o
  -5   6   7        3.66        5.63      7.27 o
  -4   6   7        0.07        9.93      6.90 o
  -3   6   7        0.94        4.61      6.94 o
  -2   6   7       35.10       26.52      8.36 o
  -1   6   7       24.04       31.47      8.72 o
   0   6   7      210.47      200.02     10.02 o
   1   6   7       25.91       80.61      8.69 o
   2   6   7      892.74      820.78     25.16 o
   3   6   7      276.61      272.92     14.65 o
   4   6   7        5.62       22.03      9.20 o
   5   6   7      117.14      101.20     19.11 o
   6   6   7        3.82        1.45     13.76 o
   7   6   7        3.93        9.34     14.49 o
   8   6   7        7.52       17.88     18.67 o
   9   6   7        4.27       14.40     14.89 o
  10   6   7       72.81       81.51     15.06 o
  11   6   7       16.15       25.38     15.09 o
  12   6   7        0.03        7.84     15.51 o
 -11   7   7        2.80        0.15     15.04 o
 -10   7   7       12.18       13.58     15.20 o
  -9   7   7        7.00       19.12     15.18 o
  -8   7   7       77.06      101.56     15.96 o
  -7   7   7       13.11       13.61     14.73 o
  -6   7   7        0.71       11.99     11.61 o
  -5   7   7       38.58       43.68     11.84 o
  -4   7   7       79.20       79.02     12.10 o
  -3   7   7       14.91       22.83     13.37 o
  -2   7   7        4.05        9.17     12.99 o
  -1   7   7        0.43        2.66     11.06 o
   0   7   7       44.05       42.76     11.38 o
   1   7   7       87.60       53.26     11.85 o
   2   7   7       23.61       23.85     11.58 o
   3   7   7        0.35       14.05     11.54 o
   4   7   7        0.52       20.06     14.30 o
   5   7   7        0.05       17.14     14.18 o
   6   7   7        3.39       25.38     14.67 o
   7   7   7        0.39       18.52     15.19 o
   8   7   7       31.17       39.05     15.97 o
   9   7   7       28.02       40.82     15.99 o
  10   7   7        1.04       20.96     23.01 o
  -8   8   7       41.88       46.82     16.07 o
  -7   8   7        0.74       12.57     15.30 o
  -6   8   7        0.15        7.10     11.81 o
  -5   8   7       12.62       28.00     12.56 o
  -4   8   7        0.08       -1.15     13.49 o
  -3   8   7        8.93        9.14     13.96 o
  -2   8   7       44.17       78.38     14.77 o
  -1   8   7       55.69       46.98     14.17 o
   0   8   7        8.49       10.41     11.94 o
   1   8   7       37.36       26.71     12.28 o
   2   8   7        2.07        2.11     11.94 o
   3   8   7        0.78       10.97     12.01 o
   4   8   7       63.74       45.17     16.11 o
   5   8   7       11.31       11.77     16.13 o
   6   8   7       10.86       15.70     16.04 o
   7   8   7        8.59        3.40     15.66 o
 -17   0   8      279.47      355.11     28.32 o
 -16   0   8       24.76       26.12     25.35 o
 -15   0   8       37.11       34.07     24.90 o
 -14   0   8       70.68       48.36     24.84 o
 -13   0   8       50.96       23.56     24.49 o
 -12   0   8      159.49      212.68     22.04 o
 -11   0   8       29.47       51.04     11.87 o
 -10   0   8       24.15       30.30     11.66 o
  -9   0   8       61.63       94.52     12.09 o
  -8   0   8       56.46       70.18     11.69 o
  -7   0   8       34.75       58.55     12.50 o
  -6   0   8        8.34       19.19     11.18 o
  -5   0   8      785.90      859.55     14.22 o
  -4   0   8      245.97      234.93     11.67 o
  -3   0   8       50.04       45.72     20.25 o
  -2   0   8      105.60       70.43     21.41 o
  -1   0   8      467.15      442.63     23.09 o
   0   0   8      738.33      749.72     25.86 o
   1   0   8      318.51      341.47     22.53 o
   2   0   8      172.63      162.14     19.96 o
   3   0   8        7.90        5.32     19.11 o
   4   0   8     1338.30     1539.09     31.66 o
   5   0   8      392.04      427.46     23.62 o
   6   0   8      206.40      252.73     21.80 o
   7   0   8        0.54       -3.10     18.51 o
   8   0   8      354.84      341.56     22.63 o
   9   0   8       69.19       71.09     19.36 o
  10   0   8      157.62      173.17     20.52 o
  11   0   8       24.38       41.62     18.44 o
  12   0   8        2.63       18.74     18.46 o
  13   0   8       52.94       51.97     18.60 o
  14   0   8      203.05      237.08     21.58 o
  15   0   8       58.99       89.11     20.30 o
  16   0   8        0.91       27.15     19.88 o
 -17   1   8        0.06       15.30     18.29 o
 -16   1   8       18.80       29.78     17.97 o
 -15   1   8       37.28       45.00     17.78 o
 -14   1   8       11.21       23.44     17.31 o
 -13   1   8      194.34      207.97     12.68 o
 -12   1   8      196.21      173.61     10.19 o
 -11   1   8        1.66       22.61      7.72 o
 -10   1   8        0.87       21.26      7.16 o
  -9   1   8      132.42      153.34      8.61 o
  -8   1   8        7.87       27.69      7.91 o
  -7   1   8       98.04      137.55      8.02 o
  -6   1   8      230.39      245.36      9.38 o
  -5   1   8       26.12       35.66      6.60 o
  -4   1   8        4.16       -1.56      6.71 o
  -3   1   8       91.26       73.65      8.87 o
  -2   1   8       35.90       33.94      8.05 o
  -1   1   8       60.43       55.43     12.62 o
   0   1   8       65.74       69.80     12.83 o
   1   1   8       54.10       47.42     12.68 o
   2   1   8        8.69       -1.89     12.35 o
   3   1   8      613.84      590.68     16.79 o
   4   1   8      556.64      580.73     16.98 o
   5   1   8      120.33      152.84     14.60 o
   6   1   8      143.86      118.62     14.44 o
   7   1   8        4.74       13.24     13.59 o
   8   1   8        2.72        1.79     13.35 o
   9   1   8       24.38       14.78     13.15 o
  10   1   8        9.47       17.19     13.37 o
  11   1   8       20.72       32.01     13.18 o
  12   1   8        5.21       18.43     13.37 o
  13   1   8        2.92       26.98     13.52 o
  14   1   8       10.88       26.43     13.64 o
  15   1   8       15.04       38.24     14.03 o
 -16   2   8       10.89       10.56     18.23 o
 -15   2   8       24.97       26.39     17.95 o
 -14   2   8        0.09       10.36     11.27 o
 -13   2   8        9.39       17.95      9.38 o
 -12   2   8      134.07      133.74     10.24 o
 -11   2   8      119.95      126.09      8.29 o
 -10   2   8        3.07        9.42      7.51 o
  -9   2   8        7.78       18.99      7.21 o
  -8   2   8        3.50       15.25      7.08 o
  -7   2   8       94.88      111.80      7.15 o
  -6   2   8       26.11       36.08      6.97 o
  -5   2   8       12.74       20.65      6.81 o
  -4   2   8       67.44       83.27      7.80 o
  -3   2   8        3.67        5.64      7.33 o
  -2   2   8       96.75      112.60      8.29 o
  -1   2   8        0.22       -4.69      7.85 o
   0   2   8        0.00       -7.70      8.00 o
   1   2   8       75.49       70.22      9.65 o
   2   2   8        0.35        1.58      9.43 o
   3   2   8      136.00      120.37     10.36 o
   4   2   8      382.81      405.90     19.60 o
   5   2   8       52.74       53.00     10.51 o
   6   2   8        3.93        5.47     10.08 o
   7   2   8        9.78       11.58     10.41 o
   8   2   8        5.30       13.52     10.56 o
   9   2   8        9.84       10.90     10.72 o
  10   2   8       44.88       47.69     10.93 o
  11   2   8        4.29       15.00     11.04 o
  12   2   8       10.00       28.19     11.57 o
  13   2   8        0.28       12.83     11.25 o
  14   2   8        2.89       14.84     11.64 o
  15   2   8        1.09       17.22     12.02 o
 -15   3   8       43.99       50.67     12.13 o
 -14   3   8        0.09        3.97     11.81 o
 -13   3   8        0.39        9.49      9.48 o
 -12   3   8        0.21        4.34      9.20 o
 -11   3   8       18.81       25.54      7.68 o
 -10   3   8        6.00       12.82      7.54 o
  -9   3   8       10.56       11.20      7.40 o
  -8   3   8       62.79       51.66      7.54 o
  -7   3   8       96.29      112.63      7.56 o
  -6   3   8        3.23       18.95      7.21 o
  -5   3   8        9.93       21.10      6.87 o
  -4   3   8       56.12       61.52      7.02 o
  -3   3   8       13.96       21.66      7.47 o
  -2   3   8       19.20       17.21      7.82 o
  -1   3   8        0.10       -6.82      7.70 o
   0   3   8       20.71        3.66      9.76 o
   1   3   8       40.01       31.52      8.13 o
   2   3   8        1.58        0.54      7.79 o
   3   3   8       88.13       83.73      9.55 o
   4   3   8       20.94       23.18      9.37 o
   5   3   8       10.99       14.04      9.71 o
   6   3   8       13.01       23.79     10.13 o
   7   3   8      184.74      171.45     11.68 o
   8   3   8       78.11       58.56     11.09 o
   9   3   8       54.73       42.33     11.03 o
  10   3   8       48.00       46.55     11.15 o
  11   3   8        4.42       18.52     11.18 o
  12   3   8        4.07       12.72     11.42 o
  13   3   8       20.51       20.83     11.46 o
  14   3   8        1.77       27.20     12.01 o
 -14   4   8        0.16       -0.53     12.19 o
 -13   4   8        0.15        7.01     12.17 o
 -12   4   8       42.80       45.56      9.77 o
 -11   4   8       30.88       30.69      9.43 o
 -10   4   8       24.84       21.41      7.38 o
  -9   4   8      217.14      189.56     11.60 o
  -8   4   8       44.68       56.80      8.00 o
  -7   4   8        0.05        4.58      8.91 o
  -6   4   8        1.94       24.73      7.53 o
  -5   4   8      160.07      162.96      7.54 o
  -4   4   8       30.51       29.16      6.90 o
  -3   4   8        5.70       14.42      6.85 o
  -2   4   8        1.70        6.79      6.98 o
  -1   4   8      117.53       97.06      8.49 o
   0   4   8        9.57        3.99      7.86 o
   1   4   8       53.53       50.79     10.54 o
   2   4   8        1.97       -3.01     10.13 o
   3   4   8        4.70       -1.06     10.10 o
   4   4   8       64.70       48.36     10.40 o
   5   4   8        0.02       -5.86     10.19 o
   6   4   8       34.62       38.66     10.41 o
   7   4   8        0.68        0.59     13.80 o
   8   4   8       66.39       59.71     13.97 o
   9   4   8        8.80       24.22     14.11 o
  10   4   8       27.24       43.84     14.86 o
  11   4   8        4.61       12.46     14.56 o
  12   4   8       94.56      126.85     16.08 o
  13   4   8       12.33       23.85     15.32 o
 -13   5   8        9.88       19.45     14.07 o
 -12   5   8       21.76       14.55     14.48 o
 -11   5   8       47.01       46.59     14.89 o
 -10   5   8      173.81      136.61     12.77 o
  -9   5   8        1.53        8.13      7.45 o
  -8   5   8       17.82       10.93      7.57 o
  -7   5   8       94.25       96.76     13.27 o
  -6   5   8        0.45        7.11      8.55 o
  -5   5   8      136.63      132.31      9.43 o
  -4   5   8      159.10      193.03     13.37 o
  -3   5   8       25.08       35.29      6.98 o
  -2   5   8      151.55      120.67      7.68 o
  -1   5   8      142.89      135.47      8.61 o
   0   5   8        4.60        4.41      9.95 o
   1   5   8        1.41       16.96     10.06 o
   2   5   8      115.33      125.64     11.29 o
   3   5   8        3.70        2.47      9.94 o
   4   5   8       62.75       57.53     10.32 o
   5   5   8       21.75       20.19      9.74 o
   6   5   8       37.97       31.82      9.68 o
   7   5   8        5.38       -0.91      9.74 o
   8   5   8       16.45       11.87     14.54 o
   9   5   8       19.60       22.27     15.15 o
  10   5   8       22.39       33.46     15.53 o
  11   5   8       57.77       54.73     16.03 o
  12   5   8        0.02        2.87     15.91 o
 -11   6   8        6.95        4.45     13.98 o
 -10   6   8        0.33       11.33     14.25 o
  -9   6   8       27.94       23.93     14.49 o
  -8   6   8        0.00       17.92      8.33 o
  -7   6   8       41.31       35.18      8.56 o
  -6   6   8       13.42       23.12      8.44 o
  -5   6   8        0.45        6.14      7.27 o
  -4   6   8       15.27       23.35      7.23 o
  -3   6   8        0.00       12.09      7.15 o
  -2   6   8       89.17       79.27     13.51 o
  -1   6   8       34.91       45.93      7.46 o
   0   6   8        1.80        4.16      6.74 o
   1   6   8        1.68       -0.62      9.25 o
   2   6   8        3.06       20.69      9.93 o
   3   6   8       57.00       57.93     10.39 o
   4   6   8       16.21       23.51      9.50 o
   5   6   8        1.95        8.87     14.31 o
   6   6   8       59.64      101.13     15.61 o
   7   6   8        0.06       31.60     15.00 o
   8   6   8       87.95       76.58     15.67 o
   9   6   8       31.19       26.15     16.09 o
  10   6   8       24.59       24.94     16.33 o
  -8   7   8       35.23       29.52     15.41 o
  -7   7   8       23.75       32.51     15.88 o
  -6   7   8       74.35       67.60     16.25 o
  -5   7   8       58.01       76.52     15.43 o
  -4   7   8      126.06      104.77     12.76 o
  -3   7   8        0.06       15.03     11.64 o
  -2   7   8        0.51       12.89     13.91 o
  -1   7   8        1.68       12.54     12.09 o
   0   7   8        3.88        9.05     12.37 o
   1   7   8        3.05       11.47     12.11 o
   2   7   8       21.43       21.39     15.49 o
   3   7   8       36.50       67.61     15.95 o
   4   7   8       89.70      110.14     16.06 o
   5   7   8       94.50      122.88     22.43 o
   6   7   8       60.64       61.59     17.52 o
   7   7   8        0.27       15.68     16.11 o
 -14   1   9        3.38       17.21     17.97 o
 -13   1   9        0.82       14.33     12.13 o
 -12   1   9       43.65       62.48      9.29 o
 -11   1   9       11.08       33.20      8.19 o
 -10   1   9        0.00       20.31      8.02 o
  -9   1   9        9.91       29.04      8.92 o
  -8   1   9      137.36      170.45     10.39 o
  -7   1   9       11.69       37.16      9.33 o
  -6   1   9       73.17       81.68      9.81 o
  -5   1   9       12.39       12.16      9.32 o
  -4   1   9        0.02       -5.95      7.99 o
  -3   1   9      125.28       95.94      9.41 o
  -2   1   9       36.31       24.35      9.17 o
  -1   1   9       70.91       59.08      9.22 o
   0   1   9       91.08       69.97     14.01 o
   1   1   9       58.97       51.54     14.15 o
   2   1   9       81.47       82.11     14.97 o
   3   1   9      164.55      155.72     15.03 o
   4   1   9       23.91       43.78     14.13 o
   5   1   9        4.22        9.41     13.93 o
   6   1   9       17.87       26.23     14.41 o
   7   1   9        0.37       -2.06     14.61 o
   8   1   9       44.85       55.27     15.23 o
   9   1   9       15.02       23.93     14.69 o
  10   1   9      136.77      172.48     16.06 o
  11   1   9        5.46       24.58     15.08 o
  12   1   9       35.58       33.38     15.20 o
  13   1   9       11.26       33.70     15.48 o
 -14   2   9       31.59       27.03     18.63 o
 -13   2   9        0.47       15.64      9.76 o
 -12   2   9       25.88       39.40      7.87 o
 -11   2   9        8.56       17.60      7.76 o
 -10   2   9       18.29       28.03      8.30 o
  -9   2   9      145.84      146.78      9.54 o
  -8   2   9        0.52       14.32      9.37 o
  -7   2   9       17.94       37.14      8.90 o
  -6   2   9      154.45      170.41     21.87 o
  -5   2   9        5.42       23.32     10.47 o
  -4   2   9       37.84       39.50      8.73 o
  -3   2   9        2.48        5.97      8.54 o
  -2   2   9        1.27        1.33      7.91 o
  -1   2   9        0.87       -4.36      7.98 o
   0   2   9       13.49        8.27     10.29 o
   1   2   9        3.47       -2.76      9.82 o
   2   2   9        4.77        5.07     10.07 o
   3   2   9       56.51       60.66     10.65 o
   4   2   9        4.01        9.79     10.35 o
   5   2   9        8.32       18.52     10.91 o
   6   2   9       21.99       18.80     11.09 o
   7   2   9        3.74        6.68     11.16 o
   8   2   9       10.58       14.88     11.48 o
   9   2   9       13.79       22.84     11.65 o
  10   2   9        4.40       13.28     11.63 o
  11   2   9        8.60        5.48     12.09 o
  12   2   9        0.01        5.26     12.24 o
 -13   3   9       51.15       49.15     10.29 o
 -12   3   9       54.79       55.33     10.31 o
 -11   3   9        2.95       12.71      8.12 o
 -10   3   9       27.23       33.79      8.29 o
  -9   3   9      126.75      112.94     10.41 o
  -8   3   9      214.42      151.40     11.36 o
  -7   3   9       12.15       22.16      8.68 o
  -6   3   9        0.88       13.79      8.86 o
  -5   3   9       19.34       24.66     12.04 o
  -4   3   9      106.46       94.46     10.00 o
  -3   3   9       76.19       60.33     11.64 o
  -2   3   9       36.81       38.52      8.33 o
  -1   3   9        0.48       -5.76      8.12 o
   0   3   9       88.43       73.58      9.26 o
   1   3   9       59.53       87.87     10.88 o
   2   3   9       10.58        9.95      8.62 o
   3   3   9        9.00        9.64      8.74 o
   4   3   9        1.15        4.94     12.94 o
   5   3   9       37.78       41.02     13.75 o
   6   3   9       27.20       24.98     13.95 o
   7   3   9       46.61       59.50     14.92 o
   8   3   9        4.87        2.91     14.23 o
   9   3   9        4.48       17.35     15.92 o
  10   3   9        0.17       14.90     14.59 o
  11   3   9        8.33       15.75     15.24 o
  12   3   9        0.29       10.00     15.84 o
 -12   4   9      171.78      119.96     14.54 o
 -11   4   9      109.74       76.13     10.47 o
 -10   4   9       35.59       38.44      8.17 o
  -9   4   9      101.11       94.96     10.60 o
  -8   4   9      101.62       87.79      9.37 o
  -7   4   9        3.51        4.71      8.85 o
  -6   4   9       83.35       90.61      9.64 o
  -5   4   9       75.25       84.86     12.97 o
  -4   4   9       65.66       65.49     11.58 o
  -3   4   9        2.20       11.88     10.13 o
  -2   4   9        1.31       -1.44      7.97 o
  -1   4   9       13.18        9.49      8.10 o
   0   4   9      186.50      169.94     12.49 o
   1   4   9      175.81      181.64     13.02 o
   2   4   9        8.05        8.08     10.47 o
   3   4   9        2.17        2.08     10.54 o
   4   4   9       93.53       63.26     11.23 o
   5   4   9        0.56       -5.94     10.81 o
   6   4   9        3.57       -0.43     10.13 o
   7   4   9      146.58      129.71     15.24 o
   8   4   9       90.93       79.41     15.55 o
   9   4   9       41.06       37.79     15.19 o
  10   4   9      143.81      145.10     16.65 o
 -10   5   9        0.00        3.56      8.68 o
  -9   5   9        0.19        5.03      7.57 o
  -8   5   9        8.82        5.85      8.09 o
  -7   5   9        9.32       17.28      9.87 o
  -6   5   9       78.65       69.49     15.46 o
  -5   5   9       41.88       44.86      9.74 o
  -4   5   9       10.89       25.15      8.28 o
  -3   5   9       14.74       27.97      7.43 o
  -2   5   9       40.08       36.12      9.74 o
  -1   5   9       90.84       92.04      9.76 o
   0   5   9      123.35       96.05     14.26 o
   1   5   9        3.41        1.26      8.78 o
   2   5   9        0.47        8.49     10.37 o
   3   5   9       44.21       35.10     10.90 o
   4   5   9        0.29       10.62     10.51 o
   5   5   9       60.99       50.97     10.51 o
   6   5   9       39.01       42.91     10.46 o
   7   5   9       24.29       48.75     15.67 o
   8   5   9        4.21        6.16     15.35 o
   9   5   9       46.91       50.78     16.31 o
  -7   6   9       21.45       22.48      9.38 o
  -6   6   9       42.08       19.57      9.43 o
  -5   6   9        3.50       13.07      8.75 o
  -4   6   9        9.39       10.44      8.62 o
  -3   6   9       16.16       10.74      7.88 o
  -2   6   9        2.41       14.07      7.94 o
  -1   6   9        9.79       17.60     10.97 o
   0   6   9        1.63       14.27      7.47 o
   1   6   9       17.55       17.43      8.05 o
   2   6   9       36.12       27.49      7.63 o
   3   6   9       47.24       36.91     10.40 o
   4   6   9       22.25       20.84     15.56 o
   5   6   9        4.98       15.00     15.43 o
   6   6   9        0.74       16.02     15.37 o
 -11   0  10        1.05       35.15     13.87 o
 -10   0  10        6.20       30.75     13.28 o
  -9   0  10       40.71       46.73     14.22 o
  -8   0  10       19.60       32.73     13.57 o
  -7   0  10        8.73       11.86     13.10 o
  -6   0  10        2.41       32.75     13.43 o
  -5   0  10       32.43       25.51     13.70 o
  -4   0  10      169.18      130.43     14.70 o
  -3   0  10      224.33      183.83     16.04 o
  -2   0  10        4.39       -2.17     14.09 o
  -1   0  10       68.16       32.23     20.50 o
   0   0  10       35.84       12.41     15.05 o
   1   0  10       51.93       46.36     22.49 o
   2   0  10      326.37      343.39     26.04 o
   3   0  10       81.48       72.18     22.94 o
   4   0  10       37.73       45.18     22.56 o
   5   0  10      224.65      239.48     25.16 o
   6   0  10      117.09      163.52     24.09 o
   7   0  10        4.10       31.65     22.22 o
   8   0  10      114.45      124.57     24.32 o
   9   0  10      347.01      335.72     27.33 o
  10   0  10      120.44      123.18     24.96 o
 -11   1  10       37.94       50.68      9.53 o
 -10   1  10       78.39       85.24     12.84 o
  -9   1  10        6.77       27.42      9.82 o
  -8   1  10        4.44       17.71      9.15 o
  -7   1  10       72.42       73.12      9.53 o
  -6   1  10       15.42       34.57      9.36 o
  -5   1  10        0.17        2.86      9.26 o
  -4   1  10       26.15       28.75      9.61 o
  -3   1  10        0.38       -4.43     10.61 o
  -2   1  10       30.35       17.47      9.21 o
  -1   1  10        0.05       -4.08      8.43 o
   0   1  10        3.19       -3.84      8.52 o
   1   1  10       49.14       63.07     14.74 o
   2   1  10       11.15       10.72     11.52 o
   3   1  10       29.33       28.73     21.28 o
   4   1  10        3.13       24.75     15.46 o
   5   1  10      139.25      153.72     16.54 o
   6   1  10      107.36       99.76     16.32 o
   7   1  10       17.15       15.80     16.00 o
   8   1  10       38.37       26.51     16.32 o
   9   1  10       57.50       50.48     16.98 o
  10   1  10        7.46        7.25     16.47 o
 -10   2  10       55.50       60.09     10.61 o
  -9   2  10       26.76       30.58      9.56 o
  -8   2  10       24.50       30.13     10.10 o
  -7   2  10        0.00       15.74      8.70 o
  -6   2  10       54.57       59.50      9.33 o
  -5   2  10        1.45       16.33      9.38 o
  -4   2  10      107.37      120.39     12.39 o
  -3   2  10       36.14       33.82     10.68 o
  -2   2  10       21.46       11.13      8.72 o
  -1   2  10        0.10       -4.24      8.16 o
   0   2  10        2.81       -1.11      8.29 o
   1   2  10       18.29       19.22      9.40 o
   2   2  10        2.11        6.85      9.33 o
   3   2  10       10.32       20.38     11.47 o
   4   2  10        1.80       15.84     11.62 o
   5   2  10       51.96       64.80     12.19 o
   6   2  10       10.86       19.98     11.91 o
   7   2  10        8.74       10.92     12.35 o
   8   2  10       83.48       74.73     13.17 o
   9   2  10       67.01       63.57     13.46 o
  -9   3  10       50.62       34.43     10.64 o
  -8   3  10        2.60       16.27      9.51 o
  -7   3  10       22.10       26.88      9.82 o
  -6   3  10       62.13       56.53     11.63 o
  -5   3  10        7.52       26.82     10.35 o
  -4   3  10       55.10       58.97     12.86 o
  -3   3  10       27.50       19.92     10.30 o
  -2   3  10       21.86       18.78      8.89 o
  -1   3  10       14.39       11.61      8.41 o
   0   3  10        6.56       -3.31      8.83 o
   1   3  10       17.07       21.80     11.09 o
   2   3  10        0.61        2.73     10.75 o
   3   3  10        1.21        6.47     10.88 o
   4   3  10       17.67       12.58     12.22 o
   5   3  10        3.36       16.62     14.84 o
   6   3  10        8.10       17.72     14.86 o
   7   3  10       18.36       23.87     15.58 o
   8   3  10       14.25       27.40     15.83 o
  -7   4  10       33.62       13.82     10.02 o
  -6   4  10       55.33       59.12      8.67 o
  -5   4  10       81.85      100.64     14.09 o
  -4   4  10       10.93       21.31      9.62 o
  -3   4  10        2.73       11.48      9.55 o
  -2   4  10        0.20        8.61      8.40 o
  -1   4  10        0.41        3.38      8.17 o
   0   4  10        0.46       -5.90      8.42 o
   1   4  10        0.05      -11.92      8.43 o
   2   4  10        0.69       10.17     11.06 o
   3   4  10       75.52       80.18     11.95 o
   4   4  10        5.20       17.46     11.39 o
   5   4  10       51.01       59.05     11.69 o
   6   4  10       23.61       11.03     11.26 o
  -4   5  10       31.83       25.54     11.42 o
  -3   5  10       18.18       13.62      9.14 o
  -2   5  10        1.76        1.92      9.04 o
  -1   5  10        1.44        8.74      8.01 o
   0   5  10        1.23        8.44      8.16 o
   1   5  10        3.86       -0.08      8.03 o
   2   5  10        0.05       -5.78     10.38 o
  -6   1  11       10.34       13.85      9.12 o
  -5   1  11        2.34       10.99      9.12 o
  -4   1  11        0.20       -2.88      9.55 o
  -3   1  11       18.78       18.61      9.64 o
  -2   1  11        0.55        3.32     11.21 o
  -1   1  11       42.17       16.89     11.54 o
   0   1  11        3.58       -6.90      8.82 o
   1   1  11        8.27       13.09      9.40 o
   2   1  11      154.42      146.79     23.29 o
   3   1  11       86.00      100.06     13.76 o
   4   1  11        2.72        7.59     13.40 o
  -4   2  11        7.95        3.50      9.13 o
  -3   2  11        1.43       17.09     10.74 o
  -2   2  11       76.00       45.47     10.93 o
  -1   2  11        0.70        0.16     10.93 o
   0   2  11        5.05        0.66      8.58 o
   1   2  11        6.17        0.34      8.84 o
   2   2  11       12.78       13.15     11.58 o
   3   2  11       10.28       -3.54     14.59 o
 
